# Supplementary material for: 4-Methoxy­anilinium bromide
Source: Acta Crystallogr Sect E Struct Rep Online. 2009 Sep 5;65(Pt 10):o2344. doi: 10.1107/S160053680903503X (PMC2970251; doi:10.1107/S160053680903503X)
Supplement: Supplementary file 2 [file e-65-o2344-Isup2.hkl]

#
# h,k,l, Fc-squared, Fo-squared, sigma(Fo-squared) and status flag
#
data_I
_shelx_title ' I         Pbca         R = 0.06'
_shelx_refln_list_code          4
_shelx_F_calc_maximum      314.59
_exptl_crystal_F_000       815.85
_reflns_d_resolution_high  0.7701
 
loop_
 _symmetry_equiv_pos_as_xyz
 'x, y, z'
 '-x+1/2, -y, z+1/2'
 'x+1/2, -y+1/2, -z'
 '-x, y+1/2, -z+1/2'
 '-x, -y, -z'
 'x-1/2, y, -z-1/2'
 '-x-1/2, y-1/2, z'
 'x, -y-1/2, z-1/2'
 
_cell_length_a     8.9779
_cell_length_b     8.6978
_cell_length_c    22.1320
_cell_angle_alpha  90.000
_cell_angle_beta   90.000
_cell_angle_gamma  90.000
 
_shelx_F_squared_multiplier     1.000
 
loop_
 _refln_index_h
 _refln_index_k
 _refln_index_l
 _refln_F_squared_calc
 _refln_F_squared_meas
 _refln_F_squared_sigma
 _refln_observed_status
   2   0   0    15617.94    16711.49    281.99 o
   4   0   0    30965.30    30660.33    828.79 o
   6   0   0     7453.02     7000.07    226.02 o
   8   0   0     5464.12     5525.13    344.25 o
  10   0   0     1453.18     1408.16    164.70 o
   2   1   0    37377.10    35684.90    532.08 o
   4   1   0       97.40       80.88      6.35 o
   6   1   0       81.59       46.57      8.05 o
   8   1   0       73.65       83.76     23.99 o
  10   1   0        2.10       40.83     27.78 o
   0   2   0      368.71      429.18     15.84 o
   2   2   0    98969.08   106426.05   2370.47 o
   4   2   0    26047.10    25018.56    525.21 o
   6   2   0    13434.96    13041.66    323.86 o
   8   2   0     3970.39     4073.11    163.72 o
  10   2   0     1365.43     1254.25    102.37 o
   2   3   0     2601.01     2876.69     56.86 o
   4   3   0     2634.96     2606.17     61.32 o
   6   3   0        0.31       -4.71      8.32 o
   8   3   0       24.71       92.63     33.12 o
  10   3   0        6.74       38.42     30.45 o
   0   4   0    33823.97    31774.25    809.49 o
   2   4   0    12374.58    12253.96    274.78 o
   4   4   0    13513.57    13685.95    340.29 o
   6   4   0    10773.22    10746.55    311.09 o
   8   4   0     2922.38     2855.25    139.26 o
  10   4   0     1111.64     1111.95     95.01 o
   2   5   0       40.87       79.00      9.48 o
   4   5   0      867.68      978.35     42.64 o
   6   5   0       53.38       63.95     17.42 o
   8   5   0        4.24        1.01     27.13 o
  10   5   0       28.83        3.59     51.92 o
   0   6   0    11772.79    11351.06    428.12 o
   2   6   0    11087.71    10504.09    256.15 o
   4   6   0     7681.25     7628.18    234.02 o
   6   6   0     1951.72     2063.71    108.32 o
   8   6   0     1834.84     1803.69    105.61 o
   2   7   0       21.03       42.80     11.23 o
   4   7   0      119.12      119.85     21.74 o
   6   7   0       15.49       23.13     15.96 o
   8   7   0       26.98       18.48     23.12 o
   0   8   0     4628.02     4295.97    283.46 o
   2   8   0     3401.89     3521.86    172.95 o
   4   8   0     2210.54     2180.85    135.60 o
   6   8   0     1361.97     1366.24    151.48 o
   8   8   0      250.27      316.25    121.63 o
   2   9   0       25.17       38.24     28.31 o
   4   9   0        0.11       23.39     42.80 o
   6   9   0       88.56       44.56     50.71 o
   0  10   0      707.11      743.49    130.29 o
   2  10   0     1143.84     1171.79    102.93 o
   4  10   0      367.31      403.21     61.33 o
   2  11   0        3.62        3.10     28.01 o
   1   1   1        0.93       55.89      2.08 o
   2   1   1     2421.89     2527.31     33.74 o
   3   1   1      323.64      319.90      6.02 o
   4   1   1      770.50      729.74     13.76 o
   5   1   1      119.86       90.63      5.41 o
   6   1   1        5.97        7.78      5.57 o
   7   1   1       22.05       33.52      8.69 o
   8   1   1        5.03        9.88     10.64 o
   9   1   1       90.33       85.04     20.46 o
  10   1   1        0.38       48.40     22.75 o
  11   1   1       16.52       25.61     21.79 o
   0   2   1     1314.79     1348.96     33.50 o
   1   2   1       85.36       89.63      3.61 o
   2   2   1    10647.61    10416.80    127.93 o
   3   2   1      901.76      904.76     16.00 o
   4   2   1     1694.86     1643.10     25.90 o
   5   2   1      300.34      288.72     13.26 o
   6   2   1       10.62       23.51      5.26 o
   7   2   1      236.76      259.49     14.87 o
   8   2   1       67.19       93.45     15.70 o
   9   2   1       60.90       72.79     22.58 o
  10   2   1       18.17        8.35     18.54 o
  11   2   1        8.95       38.31     23.73 o
   1   3   1        4.70       17.08      4.06 o
   2   3   1     2742.94     2865.97     52.13 o
   3   3   1      816.79      757.12     25.68 o
   4   3   1      882.28      814.53     21.11 o
   5   3   1        1.62        9.66      5.55 o
   6   3   1       27.30       36.82     11.23 o
   7   3   1      255.60      260.86     19.02 o
   8   3   1       22.09       36.20     13.49 o
   9   3   1        1.14       12.37     17.15 o
  10   3   1        1.41       33.29     20.45 o
  11   3   1       15.92       16.23     23.47 o
   0   4   1        9.61       33.08      9.11 o
   1   4   1     1940.87     2015.77     40.28 o
   2   4   1     1025.58     1080.88     25.96 o
   3   4   1      767.56      844.80     20.40 o
   4   4   1     1841.56     1808.12     38.05 o
   5   4   1     1071.53     1100.33     34.71 o
   6   4   1        1.46       26.82     11.74 o
   7   4   1      272.51      313.33     20.72 o
   8   4   1       31.97       98.92     22.87 o
   9   4   1       81.98       86.13     17.71 o
  10   4   1        6.19        6.02     17.65 o
   1   5   1        2.18       25.49      4.59 o
   2   5   1      158.95      166.57      9.08 o
   3   5   1       82.86       79.41      8.48 o
   4   5   1        2.71       20.81      7.49 o
   5   5   1      228.08      192.55     12.68 o
   6   5   1       84.66       84.68     12.01 o
   7   5   1        6.73       14.23     12.91 o
   8   5   1        0.97        4.18     12.25 o
   9   5   1       24.27       49.53     18.58 o
  10   5   1        7.43      -16.24     22.51 o
   0   6   1       63.19       65.64     15.55 o
   1   6   1     2259.15     2228.57     43.71 o
   2   6   1       15.33       76.61     16.05 o
   3   6   1     1845.72     1835.04     44.95 o
   4   6   1       46.17       57.78     10.89 o
   5   6   1      385.02      431.95     21.30 o
   6   6   1       94.14      104.34     14.46 o
   7   6   1      260.70      311.96     23.35 o
   8   6   1       44.29       81.96     18.34 o
   9   6   1      139.75      156.71     26.47 o
   1   7   1       38.29       46.66      9.36 o
   2   7   1       20.45       13.40      6.77 o
   3   7   1       34.16       32.55     12.19 o
   4   7   1       49.22       72.82     15.54 o
   5   7   1        0.89       12.49     12.39 o
   6   7   1       56.20       43.24     13.40 o
   7   7   1       25.55       31.84     15.86 o
   8   7   1        0.23        0.09     16.45 o
   9   7   1        5.99       90.68     43.60 o
   0   8   1       40.38       95.51     26.59 o
   1   8   1     1167.01     1151.52     45.50 o
   2   8   1      179.24      168.13     16.20 o
   3   8   1      636.26      638.37     46.47 o
   4   8   1       31.07      100.72     18.35 o
   5   8   1      654.20      579.10     31.26 o
   6   8   1       14.77       26.72     18.40 o
   7   8   1      269.32      282.64     63.59 o
   8   8   1        3.58       38.41     32.40 o
   1   9   1       41.55       51.96     21.58 o
   2   9   1       49.96       53.74     20.79 o
   3   9   1       11.54       -1.24     19.55 o
   4   9   1        1.32       11.50     17.80 o
   5   9   1        0.98       35.09     20.89 o
   6   9   1        2.08       -5.10     25.53 o
   7   9   1        1.44       31.74     40.16 o
   0  10   1      224.97      270.38     75.46 o
   1  10   1      414.01      400.00     43.11 o
   2  10   1        1.13        7.90     18.95 o
   3  10   1      500.50      570.66     52.72 o
   4  10   1       10.81       28.88     21.73 o
   5  10   1      237.27      231.76     57.64 o
   1  11   1       13.65       -4.08     25.62 o
   2  11   1       13.61       11.81     22.36 o
   2   0   2    41531.33    43656.94    514.88 o
   3   0   2     1841.72     1854.89     44.34 o
   4   0   2    38281.66    37533.95    712.71 o
   5   0   2      565.30      567.38     17.23 o
   6   0   2    16814.36    16381.19    381.98 o
   7   0   2     1726.60     1697.48     66.35 o
   8   0   2     3441.93     3483.47    134.90 o
   9   0   2      275.46      281.63     39.04 o
  10   0   2     1892.17     1812.91    125.17 o
  11   0   2       28.25       29.41     34.37 o
   1   1   2     8417.83     7966.26    105.86 o
   2   1   2     6145.99     6165.06     73.74 o
   3   1   2     2268.90     2365.95     33.07 o
   4   1   2      954.74      899.07     17.24 o
   5   1   2     1138.50     1151.67     20.46 o
   6   1   2      462.85      396.55     15.53 o
   7   1   2        0.55       10.05     11.39 o
   8   1   2        4.87       -4.83     13.12 o
   9   1   2        6.20        3.64     16.03 o
  10   1   2        0.26      -13.46     17.97 o
  11   1   2        1.50       21.32     22.55 o
   0   2   2    76810.63    76665.73   2175.64 o
   1   2   2     2658.99     2657.69     44.53 o
   2   2   2    45604.20    44288.87    573.13 o
   3   2   2     1308.55     1250.19     20.33 o
   4   2   2    14319.41    13702.17    205.83 o
   5   2   2     3346.26     3212.36     47.50 o
   6   2   2     9320.54     9060.11    175.42 o
   7   2   2      212.04      179.72     13.00 o
   8   2   2     5252.23     5133.56    143.60 o
   9   2   2      175.75      216.77     26.95 o
  10   2   2     1012.56     1044.70     65.41 o
  11   2   2       68.77       42.01     23.23 o
   1   3   2      204.32      208.70      5.06 o
   2   3   2      441.62      344.56      8.69 o
   3   3   2     1899.05     2098.50     56.99 o
   4   3   2       13.98       35.24      5.21 o
   5   3   2        0.19        9.22      5.39 o
   6   3   2      242.16      279.01     15.27 o
   7   3   2       44.95       64.70     13.15 o
   8   3   2       58.48       89.38     15.28 o
   9   3   2        1.14       41.97     18.18 o
  10   3   2        9.79        2.71     18.42 o
  11   3   2        7.87       18.39     23.89 o
   0   4   2    35483.30    33616.75    566.90 o
   1   4   2     4031.06     3886.12     55.95 o
   2   4   2    17493.77    17071.40    259.59 o
   3   4   2     3220.80     3190.38     54.24 o
   4   4   2    19249.85    19355.98    339.54 o
   5   4   2       19.20       51.24      8.71 o
   6   4   2     4886.61     4970.18    123.19 o
   7   4   2      364.28      387.12     22.21 o
   8   4   2     2076.95     2100.25     72.70 o
   9   4   2       65.05       81.40     19.60 o
  10   4   2      833.55      829.25     64.00 o
   1   5   2        0.07        1.58      5.32 o
   2   5   2       46.90       88.31      6.63 o
   3   5   2      157.44      176.87      9.93 o
   4   5   2       42.04       21.26      7.70 o
   5   5   2      199.09      190.98     13.37 o
   6   5   2      252.58      235.24     15.35 o
   7   5   2       54.48       42.42     13.38 o
   8   5   2        6.41       29.50     14.11 o
   9   5   2       26.12       -3.26     16.32 o
  10   5   2        8.48        8.59     22.53 o
   0   6   2     6100.40     5638.07    191.83 o
   1   6   2     1003.07      939.98     22.56 o
   2   6   2    12087.56    11730.48    273.94 o
   3   6   2      143.22      134.60     10.89 o
   4   6   2     3973.75     4025.20    110.96 o
   5   6   2      789.19      767.58     30.51 o
   6   6   2     4171.18     4259.78    163.20 o
   7   6   2       61.95       65.79     15.77 o
   8   6   2     1113.90     1117.75     55.32 o
   9   6   2      100.84       84.51     28.35 o
   1   7   2       66.69       62.86     13.59 o
   2   7   2        4.78       46.81     13.33 o
   3   7   2       53.56       42.87     10.68 o
   4   7   2       54.10       41.88     10.29 o
   5   7   2       11.47       21.36     10.95 o
   6   7   2        0.28        8.85     11.57 o
   7   7   2       31.53       36.65     15.91 o
   8   7   2       53.54       39.93     19.97 o
   9   7   2       22.54       48.34     28.98 o
   0   8   2     4874.18     4528.55    239.59 o
   1   8   2       36.11       77.24     17.89 o
   2   8   2     2018.84     2009.22     83.22 o
   3   8   2      431.68      376.28     29.44 o
   4   8   2     2471.35     2429.63     89.85 o
   5   8   2       72.46       98.10     17.88 o
   6   8   2      838.31      870.42     50.38 o
   7   8   2      173.90      164.61     38.92 o
   8   8   2      599.66      595.61     79.25 o
   1   9   2       65.04       87.08     22.04 o
   2   9   2       22.74       37.01     20.28 o
   3   9   2        1.91       40.23     21.47 o
   4   9   2        0.85       -1.47     14.58 o
   5   9   2        1.22       15.38     18.24 o
   6   9   2        4.79        9.37     23.42 o
   0  10   2      624.09      806.36     98.21 o
   1  10   2      131.28      192.98     30.59 o
   2  10   2      956.11      951.35     70.69 o
   3  10   2       19.19       19.17     21.66 o
   4  10   2      591.36      650.69     68.54 o
   5  10   2       63.28      109.83     47.05 o
   1  11   2       24.02       25.75     29.44 o
   2  11   2        5.22       30.16     33.14 o
   1   1   3       11.61       30.95      2.10 o
   2   1   3       29.77       38.90      2.80 o
   3   1   3     1959.52     2030.20     37.32 o
   4   1   3        3.84       -0.92      4.64 o
   5   1   3       47.72       45.67      7.03 o
   6   1   3       55.75       56.39      7.74 o
   7   1   3      225.83      229.11     13.17 o
   8   1   3        2.34        1.39      9.85 o
   9   1   3        2.99       13.74     13.74 o
  10   1   3        5.90       32.61     19.66 o
  11   1   3       13.53       22.25     25.13 o
   0   2   3        4.01       27.31      6.10 o
   1   2   3     5670.33     5602.29     78.06 o
   2   2   3      157.15      177.14      7.92 o
   3   2   3      305.41      315.54      9.07 o
   4   2   3      594.29      644.20     12.30 o
   5   2   3      300.85      244.34     11.90 o
   6   2   3       28.58       40.04      8.83 o
   7   2   3       10.27       15.02      8.38 o
   8   2   3        6.38       28.02     16.32 o
   9   2   3        4.41       10.30     17.81 o
  10   2   3       10.81       39.71     20.48 o
  11   2   3        5.79      -10.91     25.22 o
   1   3   3      523.25      518.52     10.86 o
   2   3   3      515.53      510.81     12.97 o
   3   3   3      734.53      828.69     21.97 o
   4   3   3      271.42      260.23     10.62 o
   5   3   3      324.83      351.23     13.67 o
   6   3   3       41.91       37.69     11.29 o
   7   3   3       83.02       87.45     12.61 o
   8   3   3       42.21       57.53     16.96 o
   9   3   3       96.73      112.00     21.65 o
  10   3   3        7.50        7.91     20.07 o
  11   3   3        6.78        1.37     22.65 o
   0   4   3      993.56     1022.58     31.37 o
   1   4   3     1872.53     1797.87     49.09 o
   2   4   3     1103.45     1057.06     21.58 o
   3   4   3     1406.46     1376.03     34.98 o
   4   4   3       34.29       64.42      8.49 o
   5   4   3      187.32      212.19     12.93 o
   6   4   3       67.13      153.97     20.53 o
   7   4   3      203.70      191.14     17.26 o
   8   4   3      110.44      200.39     27.16 o
   9   4   3      134.67      155.07     22.47 o
  10   4   3       11.47       27.24     22.70 o
   1   5   3      178.88      163.63      8.27 o
   2   5   3      198.84      221.23      9.38 o
   3   5   3       14.66       47.47     11.08 o
   4   5   3       38.15       66.21     10.85 o
   5   5   3      113.30      121.36     11.45 o
   6   5   3      236.12      248.19     21.91 o
   7   5   3      179.08      198.15     17.85 o
   8   5   3        1.41        4.82     13.47 o
   9   5   3       16.36       30.68     23.18 o
  10   5   3        0.37       37.64     24.77 o
   0   6   3      103.14      105.22     17.11 o
   1   6   3      573.47      510.40     18.55 o
   2   6   3      131.25      177.95     15.78 o
   3   6   3      695.39      699.16     21.94 o
   4   6   3      745.31      727.52     31.75 o
   5   6   3     1130.65     1093.45     34.92 o
   6   6   3      153.94      224.68     25.11 o
   7   6   3      550.01      551.32     31.46 o
   8   6   3        1.30       29.81     17.68 o
   9   6   3       88.86       72.66     26.19 o
   1   7   3        1.93       37.21     10.57 o
   2   7   3       68.91       65.68     12.46 o
   3   7   3      181.25      180.56     16.44 o
   4   7   3       22.18        9.68      8.57 o
   5   7   3       59.14       75.11     13.87 o
   6   7   3       43.65       63.98     19.85 o
   7   7   3        8.03       13.21     15.27 o
   8   7   3        0.10       17.92     22.97 o
   9   7   3        0.40       27.15     25.99 o
   0   8   3      357.06      385.89     39.22 o
   1   8   3      968.30      919.45     41.08 o
   2   8   3      246.20      239.00     19.57 o
   3   8   3      933.58      930.74     46.18 o
   4   8   3       39.05       84.02     18.70 o
   5   8   3      397.97      413.45     30.30 o
   6   8   3       34.07       51.26     18.67 o
   7   8   3      126.68      149.82     28.69 o
   8   8   3       74.93      120.50     44.69 o
   1   9   3       81.09       59.95     20.40 o
   2   9   3        5.60       31.58     25.94 o
   3   9   3        2.62      -16.59     16.59 o
   4   9   3        1.21        1.44     15.43 o
   5   9   3       13.91       51.47     27.97 o
   6   9   3        6.57       42.44     32.83 o
   0  10   3       76.83       71.24     40.99 o
   1  10   3      593.34      662.28     51.86 o
   2  10   3       81.00      156.89     35.60 o
   3  10   3      291.31      348.89     42.89 o
   4  10   3       63.35       54.14     32.06 o
   5  10   3      154.53      233.51     50.39 o
   1  11   3       17.06       20.24     28.49 o
   2  11   3        0.00        0.65     28.33 o
   0   0   4    36127.35    37084.02    509.85 o
   1   0   4    12244.60    12780.03    272.71 o
   2   0   4    40579.98    42275.88    688.02 o
   3   0   4    25977.65    26246.35    451.92 o
   4   0   4    18322.84    18790.98    544.49 o
   5   0   4     3894.23     3682.83     73.11 o
   6   0   4     7882.28     7699.98    232.65 o
   7   0   4     2606.28     2418.24     95.73 o
   8   0   4     5091.71     5083.04    196.17 o
   9   0   4      395.89      418.72     53.03 o
  10   0   4      803.91      743.34     70.60 o
  11   0   4      163.53       82.20     37.24 o
   1   1   4     2396.36     2241.10     45.82 o
   2   1   4        1.05       10.09      2.19 o
   3   1   4       27.01       36.04      5.97 o
   4   1   4       56.28       89.88      6.76 o
   5   1   4      433.99      441.16     14.74 o
   6   1   4       54.05       79.93      9.42 o
   7   1   4        5.40        1.37     10.80 o
   8   1   4       11.23       33.95     12.07 o
   9   1   4       69.18       95.14     19.27 o
  10   1   4      142.23      103.98     24.69 o
  11   1   4       11.57       -9.11     20.13 o
   0   2   4    33171.41    31179.40    644.66 o
   1   2   4    21614.54    22338.70    223.02 o
   2   2   4    23884.05    23487.30    282.36 o
   3   2   4     3898.85     3572.94     64.03 o
   4   2   4    19135.02    19526.60    339.75 o
   5   2   4     5028.11     4865.71    101.88 o
   6   2   4     9380.33     8604.69    198.92 o
   7   2   4     1080.24     1087.51     35.40 o
   8   2   4     1784.76     1825.92     59.37 o
   9   2   4      841.81      830.24     45.45 o
  10   2   4     1130.27     1083.74     67.63 o
  11   2   4      194.93      186.45     36.74 o
   1   3   4     3040.17     2926.42     31.71 o
   2   3   4       80.78      104.05      5.83 o
   3   3   4        3.41        7.09      4.62 o
   4   3   4      252.97      246.72      9.21 o
   5   3   4      142.85      186.02     11.40 o
   6   3   4      162.35      154.77     15.30 o
   7   3   4        3.47       14.15     11.76 o
   8   3   4       34.97       47.02     13.99 o
   9   3   4       10.59       24.05     18.32 o
  10   3   4       20.44       14.97     22.15 o
  11   3   4        0.71       14.48     22.65 o
   0   4   4    21746.31    20577.39    566.38 o
   1   4   4     3167.21     2768.12     50.51 o
   2   4   4    17680.27    17146.03    248.79 o
   3   4   4     5221.72     5530.24     88.92 o
   4   4   4     8262.23     8418.35    195.64 o
   5   4   4     2128.12     1920.98     41.43 o
   6   4   4     3286.84     3359.11     91.13 o
   7   4   4     2039.50     1974.99     63.73 o
   8   4   4     2736.55     2726.12     97.46 o
   9   4   4      393.27      403.21     33.68 o
  10   4   4      474.35      484.34     50.23 o
   1   5   4     1078.64     1069.06     27.44 o
   2   5   4        4.13        6.46      4.06 o
   3   5   4      327.06      308.04     14.21 o
   4   5   4      239.86      180.17     11.85 o
   5   5   4      266.08      217.97     14.67 o
   6   5   4       41.14       35.42     15.52 o
   7   5   4       14.30       33.67     13.99 o
   8   5   4        7.76       31.76     14.02 o
   9   5   4        0.07       11.88     19.02 o
  10   5   4        4.66       58.93     29.38 o
   0   6   4     8121.28     8164.96    244.78 o
   1   6   4     2590.00     2646.56     64.07 o
   2   6   4     6322.91     5954.28    169.66 o
   3   6   4     1834.41     1544.66     50.40 o
   4   6   4     4165.79     4130.20     95.11 o
   5   6   4     1865.76     1948.05     61.80 o
   6   6   4     2793.00     2711.28    109.79 o
   7   6   4      366.58      418.27     30.38 o
   8   6   4      673.62      689.53     45.36 o
   9   6   4      238.50      228.81     34.49 o
   1   7   4      163.03      172.61     15.75 o
   2   7   4       81.62      103.90     14.41 o
   3   7   4      384.53      351.64     22.93 o
   4   7   4        5.68       28.29     13.05 o
   5   7   4       73.05      114.46     16.92 o
   6   7   4       40.52       48.15     17.23 o
   7   7   4        1.82       -2.42     16.07 o
   8   7   4        3.52      -19.85     20.66 o
   9   7   4       14.28       68.71     28.18 o
   0   8   4     1808.62     1801.10     88.93 o
   1   8   4     1294.41     1293.35     48.33 o
   2   8   4     2327.66     2407.27    102.74 o
   3   8   4      853.46      858.77     37.60 o
   4   8   4     1782.45     1791.16     81.38 o
   5   8   4      186.82      267.02     23.95 o
   6   8   4      869.53      872.35     54.94 o
   7   8   4      204.87      198.48     34.16 o
   8   8   4      393.48      467.32     69.07 o
   1   9   4       10.26      -24.74     24.74 o
   2   9   4       26.45       37.84     29.21 o
   3   9   4       90.67       74.77     22.36 o
   4   9   4        5.76       -2.02     16.00 o
   5   9   4        0.51       -7.18     24.48 o
   6   9   4        1.34       19.61     27.67 o
   0  10   4     1036.56     1128.15    100.12 o
   1  10   4      195.82      206.21     33.65 o
   2  10   4      531.44      484.68     47.04 o
   3  10   4      121.91      234.89     43.42 o
   4  10   4      388.08      275.54     59.95 o
   5  10   4      146.16      105.64     38.50 o
   1  11   4        1.48        8.91     25.55 o
   2  11   4        7.94       21.50     26.18 o
   1   1   5      387.36      380.91      7.79 o
   2   1   5        7.45        8.16      2.40 o
   3   1   5        1.08        3.62      3.87 o
   4   1   5        3.75       23.30      5.61 o
   5   1   5       89.08       86.33      8.04 o
   6   1   5        0.53        8.95      6.62 o
   7   1   5        3.21        9.23      9.79 o
   8   1   5       94.42       99.46     14.82 o
   9   1   5       15.26       -9.30     14.64 o
  10   1   5       11.80       55.01     23.74 o
  11   1   5       10.49       17.13     22.31 o
   0   2   5     1346.33     1325.26     32.68 o
   1   2   5      520.06      558.11      8.74 o
   2   2   5      123.44      138.17      5.31 o
   3   2   5        5.64       22.79      5.87 o
   4   2   5      187.41      220.35     10.52 o
   5   2   5       20.37       51.58      8.25 o
   6   2   5      235.13      226.13     15.54 o
   7   2   5       16.40       36.98     10.30 o
   8   2   5      129.93      122.52     16.83 o
   9   2   5       97.21       86.86     19.48 o
  10   2   5        0.26       17.23     18.25 o
  11   2   5       18.84       31.07     26.55 o
   1   3   5      888.01      945.96     19.41 o
   2   3   5        5.75        7.82      3.43 o
   3   3   5       69.28       77.72      6.03 o
   4   3   5      122.23      162.48      8.01 o
   5   3   5        4.07        6.29      7.01 o
   6   3   5      256.55      269.50     17.62 o
   7   3   5      290.46      270.50     19.85 o
   8   3   5       13.66       21.94     10.63 o
   9   3   5       36.24       42.16     18.54 o
  10   3   5       10.78       28.73     22.65 o
  11   3   5        9.63       20.50     28.08 o
   0   4   5       12.38       32.99     25.66 o
   1   4   5      135.51      120.97      8.03 o
   2   4   5     1481.98     1496.38     30.04 o
   3   4   5      923.06      976.13     20.86 o
   4   4   5      691.82      695.89     22.83 o
   5   4   5      587.77      575.10     17.50 o
   6   4   5      172.70      218.13     17.03 o
   7   4   5      383.40      432.95     34.67 o
   8   4   5       17.08       30.75     17.06 o
   9   4   5       25.89       76.60     24.67 o
  10   4   5       37.08       52.79     28.20 o
   1   5   5      356.57      391.41     21.08 o
   2   5   5      429.65      409.20     15.38 o
   3   5   5       70.75       82.78     10.38 o
   4   5   5       33.05       26.11      7.87 o
   5   5   5      174.10      160.77     12.51 o
   6   5   5       26.11       29.68     11.42 o
   7   5   5        1.35       11.09     11.65 o
   8   5   5       25.80       16.45     15.77 o
   9   5   5        0.36      -21.67     21.81 o
  10   5   5        3.84        8.97     21.46 o
   0   6   5     2465.92     2371.33     84.18 o
   1   6   5     1569.20     1596.88     44.26 o
   2   6   5      773.45      780.77     31.84 o
   3   6   5      670.70      603.49     26.79 o
   4   6   5       93.49      128.63     12.14 o
   5   6   5      372.95      373.22     20.84 o
   6   6   5      211.68      221.45     17.37 o
   7   6   5       63.09      105.86     19.43 o
   8   6   5      105.21      111.25     23.57 o
   9   6   5       33.00        9.36     17.92 o
   1   7   5        1.85       10.98     11.14 o
   2   7   5      133.10      142.42     14.96 o
   3   7   5        1.59       10.41     11.34 o
   4   7   5        0.09       29.71     15.11 o
   5   7   5        0.37       25.43     15.43 o
   6   7   5       21.26       22.45     17.70 o
   7   7   5        3.75       44.13     37.59 o
   8   7   5        7.99      -10.61     18.95 o
   0   8   5      298.57      360.61     34.36 o
   1   8   5      529.23      530.74     29.57 o
   2   8   5      298.48      345.65     25.18 o
   3   8   5      428.65      450.90     28.52 o
   4   8   5      602.76      590.32     37.26 o
   5   8   5      168.59      194.88     24.73 o
   6   8   5      101.32      108.12     25.26 o
   7   8   5      113.24       93.65     26.49 o
   1   9   5        4.87       23.40     22.08 o
   2   9   5       16.32       -8.14     13.25 o
   3   9   5        0.05       -2.57     19.52 o
   4   9   5        2.40       -4.90     17.72 o
   5   9   5        5.58       52.72     28.31 o
   6   9   5        0.74        2.85     26.44 o
   0  10   5      197.26      254.94     49.56 o
   1  10   5      208.35      248.41     39.74 o
   2  10   5      212.46      256.37     43.22 o
   3  10   5      157.45      197.72     38.40 o
   4  10   5       89.52       56.69     31.94 o
   5  10   5      150.22      178.27     46.42 o
   1  11   5        0.53       63.78     40.90 o
   0   0   6    37048.55    40488.13    808.31 o
   1   0   6    32126.44    34033.22    522.01 o
   2   0   6    19282.39    20188.85    332.22 o
   3   0   6    17682.74    16746.17    292.01 o
   4   0   6    11327.83    10676.49    298.46 o
   5   0   6     3862.17     4231.62    142.58 o
   6   0   6     3898.00     3766.64    119.79 o
   7   0   6     4050.59     3817.96    145.44 o
   8   0   6     1701.76     1676.47     83.70 o
   9   0   6      936.95      954.33     66.88 o
  10   0   6      524.64      512.41     60.17 o
  11   0   6      955.87      822.37    103.94 o
   1   1   6      597.26      521.20     14.16 o
   2   1   6        8.16        9.20      3.67 o
   3   1   6     2821.12     2837.32     54.99 o
   4   1   6      304.63      355.79     11.14 o
   5   1   6      133.41      153.59      8.96 o
   6   1   6        3.84       27.92      7.80 o
   7   1   6        3.04       18.56     10.85 o
   8   1   6       22.82       47.26     12.96 o
   9   1   6      116.97      160.69     22.50 o
  10   1   6       34.21       20.44     20.11 o
  11   1   6        1.81       -0.39     20.48 o
   0   2   6    19761.19    19685.91    282.96 o
   1   2   6    15770.63    15377.53    157.61 o
   2   2   6    14180.79    14195.33    173.00 o
   3   2   6    13102.54    12918.55    194.79 o
   4   2   6     8068.89     8118.54    138.60 o
   5   2   6    10063.11    10266.16    191.32 o
   6   2   6     4515.90     4644.40    100.99 o
   7   2   6     3083.00     3053.90     83.49 o
   8   2   6     1791.53     1694.31     66.42 o
   9   2   6     1628.92     1568.60     71.33 o
  10   2   6      532.88      555.15     51.60 o
  11   2   6       95.25      140.21     36.96 o
   1   3   6      362.95      353.59      7.24 o
   2   3   6      364.47      407.31     12.20 o
   3   3   6      304.02      286.03     10.13 o
   4   3   6        0.67        8.19      7.04 o
   5   3   6       34.16       54.92      8.83 o
   6   3   6       16.26       25.71      9.39 o
   7   3   6       54.34       67.29     14.29 o
   8   3   6        0.57       13.40     13.44 o
   9   3   6       60.59       78.10     22.97 o
  10   3   6        7.69      -24.29     24.29 o
   0   4   6     4238.95     4035.20    137.65 o
   1   4   6    11642.44    10707.91    202.54 o
   2   4   6     9899.13     9859.01    199.32 o
   3   4   6     8409.01     8343.07    131.78 o
   4   4   6     5277.06     5194.98     93.39 o
   5   4   6     5511.55     5245.25    110.97 o
   6   4   6     3207.23     3503.80     92.46 o
   7   4   6     1959.71     2044.69     68.40 o
   8   4   6     1015.63     1055.43     47.10 o
   9   4   6      431.30      446.36     38.98 o
  10   4   6      405.04      358.72     49.17 o
   1   5   6       35.60       54.16     11.34 o
   2   5   6      127.02      136.32      7.23 o
   3   5   6        0.06        3.52      6.97 o
   4   5   6        2.94        0.46      6.18 o
   5   5   6        0.10       17.77      9.36 o
   6   5   6        2.38       20.58     14.00 o
   7   5   6      164.19      172.63     20.89 o
   8   5   6        0.07        7.84     15.57 o
   9   5   6        0.35       13.11     19.50 o
  10   5   6        5.39       17.67     22.84 o
   0   6   6     7172.35     7712.40    258.72 o
   1   6   6     5324.48     5539.54    140.84 o
   2   6   6     2564.58     2343.95     80.99 o
   3   6   6     3879.81     3642.83     80.14 o
   4   6   6     3031.18     3112.95    102.32 o
   5   6   6     1308.69     1405.08     41.97 o
   6   6   6     1190.78     1208.37     49.23 o
   7   6   6      917.77      925.90     47.61 o
   8   6   6      590.28      573.40     46.58 o
   9   6   6      368.68      332.48     41.96 o
   1   7   6        2.98       14.91     11.11 o
   2   7   6        6.64       24.79     12.91 o
   3   7   6       50.54       72.73     17.70 o
   4   7   6        5.39       -2.61     10.22 o
   5   7   6       51.08       53.16     16.40 o
   6   7   6        1.07       43.55     19.05 o
   7   7   6        0.45       37.05     28.21 o
   8   7   6       15.35       48.59     22.99 o
   0   8   6     1274.76     1440.14     87.00 o
   1   8   6     1406.35     1443.02     57.18 o
   2   8   6     1859.38     1738.19     61.71 o
   3   8   6      922.39      911.56     46.43 o
   4   8   6      783.41      848.32     48.68 o
   5   8   6      878.52      897.28     56.10 o
   6   8   6      398.87      380.71     38.93 o
   7   8   6      339.27      372.12     43.04 o
   1   9   6        3.20       10.17     14.67 o
   2   9   6        1.25      -10.51     13.28 o
   3   9   6        0.32       27.20     21.09 o
   4   9   6       20.90       36.17     18.61 o
   5   9   6        0.15       -9.26     22.87 o
   6   9   6        0.60       46.09     33.81 o
   0  10   6      382.95      409.50     80.11 o
   1  10   6      368.72      348.38     43.81 o
   2  10   6      335.93      337.39     51.67 o
   3  10   6      367.04      450.20     54.63 o
   4  10   6      243.23      289.65     49.67 o
   1  11   6        0.26       -9.02     26.69 o
   1   1   7      154.84      153.71      6.52 o
   2   1   7        0.42        4.83      3.97 o
   3   1   7       70.41       68.50      3.84 o
   4   1   7      231.00      211.03      9.22 o
   5   1   7       21.70       36.74      7.75 o
   6   1   7      115.07      150.90     14.76 o
   7   1   7       63.68       75.58     14.81 o
   8   1   7       23.68       27.72     13.17 o
   9   1   7       34.69       24.72     14.48 o
  10   1   7       21.50       18.94     21.27 o
  11   1   7        1.72       49.61     31.15 o
   0   2   7      125.78      106.89      5.54 o
   1   2   7      183.72      173.60      5.79 o
   2   2   7     1539.17     1626.27     27.96 o
   3   2   7     1057.91     1074.22     19.50 o
   4   2   7      245.17      262.13     15.03 o
   5   2   7      160.97      180.35     11.87 o
   6   2   7       68.53       81.18     13.45 o
   7   2   7      192.92      190.72     15.39 o
   8   2   7        6.82       20.42     12.59 o
   9   2   7       11.93       20.88     16.93 o
  10   2   7       13.13       21.74     22.34 o
  11   2   7        0.84       10.41     28.40 o
   1   3   7      592.96      664.10     10.66 o
   2   3   7       77.64       77.45      7.35 o
   3   3   7      345.37      326.00     11.55 o
   4   3   7       25.98       46.53      6.44 o
   5   3   7       15.05       30.94      9.30 o
   6   3   7        0.52       -8.02      8.02 o
   7   3   7        5.25        5.02      9.63 o
   8   3   7       62.10       49.16     14.63 o
   9   3   7        9.67       25.80     18.87 o
  10   3   7        3.23       39.38     23.17 o
   0   4   7     2153.02     2070.49    125.00 o
   1   4   7     1519.81     1521.92     34.61 o
   2   4   7      288.65      259.78     12.55 o
   3   4   7       41.13       48.14      8.29 o
   4   4   7      505.62      467.24     15.93 o
   5   4   7      123.43      141.40     11.80 o
   6   4   7      367.52      367.96     18.91 o
   7   4   7        6.99       38.26     13.98 o
   8   4   7      134.98      185.17     21.13 o
   9   4   7       61.52       60.60     23.57 o
  10   4   7       18.08       18.40     21.85 o
   1   5   7      137.82      146.73     11.95 o
   2   5   7       32.09       55.48      7.03 o
   3   5   7        4.69       -2.01      8.40 o
   4   5   7       43.78       48.71      8.57 o
   5   5   7        7.14        9.24      8.88 o
   6   5   7       31.87       72.82     15.81 o
   7   5   7        2.85       -6.93     12.29 o
   8   5   7        2.03        9.74     17.31 o
   9   5   7       10.26       20.10     22.62 o
  10   5   7       12.18       26.51     26.17 o
   0   6   7      471.38      445.83     30.49 o
   1   6   7      202.53      216.15     19.14 o
   2   6   7      957.16     1000.61     34.24 o
   3   6   7      267.21      263.98     17.71 o
   4   6   7      792.37      755.10     24.78 o
   5   6   7       84.37       93.64     13.58 o
   6   6   7      171.31      224.48     21.92 o
   7   6   7      130.84      127.41     21.22 o
   8   6   7      145.75      132.93     23.92 o
   9   6   7       40.25       48.80     26.87 o
   1   7   7        9.23       64.19     13.36 o
   2   7   7       72.25       74.55     16.56 o
   3   7   7        8.98        2.25     10.19 o
   4   7   7        1.90       31.68     15.15 o
   5   7   7       24.86       44.78     18.94 o
   6   7   7        3.09       -1.86     15.51 o
   7   7   7        6.27       -3.92     19.23 o
   8   7   7       30.13        0.92     20.18 o
   0   8   7      900.24      949.37     62.26 o
   1   8   7      174.02      190.04     20.04 o
   2   8   7      627.50      595.14     36.95 o
   3   8   7      218.42      217.45     21.35 o
   4   8   7      240.35      261.20     26.54 o
   5   8   7      124.29      161.68     29.09 o
   6   8   7      394.93      357.83     38.88 o
   7   8   7       76.54       74.50     25.96 o
   1   9   7        0.06        3.43     13.96 o
   2   9   7       14.81       35.19     15.86 o
   3   9   7       10.12       57.83     18.42 o
   4   9   7       27.53      -15.45     15.45 o
   5   9   7        0.04       29.10     27.83 o
   6   9   7        6.91       19.45     27.83 o
   0  10   7      249.27      238.66     51.44 o
   1  10   7      136.74      195.97     38.36 o
   2  10   7      326.35      353.56     47.17 o
   3  10   7       66.44       92.96     32.65 o
   4  10   7      305.52      266.63     48.50 o
   0   0   8     5774.39     6580.02    140.23 o
   1   0   8    32934.84    35671.79    602.59 o
   2   0   8     6015.50     6253.51    136.48 o
   3   0   8    14284.85    13372.75    256.97 o
   4   0   8     1974.55     1910.46     41.39 o
   5   0   8    16235.10    16622.82    483.38 o
   6   0   8     3315.61     3303.87    135.18 o
   7   0   8     5386.57     4884.64    189.35 o
   8   0   8      628.61      626.33     47.89 o
   9   0   8     1560.38     1576.02     89.58 o
  10   0   8      310.08      242.66     55.22 o
  11   0   8      286.39      366.19     73.88 o
   1   1   8        8.24       28.83      4.47 o
   2   1   8       12.74       32.50      4.42 o
   3   1   8       30.20       58.21      6.78 o
   4   1   8      116.38      128.11      8.33 o
   5   1   8      286.76      303.44     12.47 o
   6   1   8       56.75       55.64      8.14 o
   7   1   8      137.92      167.09     16.68 o
   8   1   8       33.21       61.06     16.73 o
   9   1   8       16.21        6.77     12.84 o
  10   1   8       13.63       27.08     22.86 o
  11   1   8        0.10      -30.51     30.51 o
   0   2   8     7885.68     7910.05    156.57 o
   1   2   8    24343.17    24031.93    260.20 o
   2   2   8     4722.63     4879.99     74.57 o
   3   2   8    22864.85    22325.18    253.41 o
   4   2   8     4964.37     5026.87     98.11 o
   5   2   8     7212.68     7044.86    129.67 o
   6   2   8      754.41      755.38     25.94 o
   7   2   8     3326.27     3484.41     99.13 o
   8   2   8      863.97      860.41     40.25 o
   9   2   8     1486.59     1463.32     68.20 o
  10   2   8      200.60      166.08     33.19 o
  11   2   8      468.15      547.39     72.06 o
   1   3   8       65.18       71.44      4.28 o
   2   3   8       93.08      101.43      5.23 o
   3   3   8        5.85       22.80      6.77 o
   4   3   8       79.61       66.79      5.74 o
   5   3   8      225.52      231.62     16.65 o
   6   3   8        0.09       14.67     10.72 o
   7   3   8        0.57       11.43      9.83 o
   8   3   8       55.33       63.50     16.54 o
   9   3   8        0.06        1.10     15.09 o
  10   3   8       12.36       35.92     24.63 o
   0   4   8     4024.83     4234.68    113.63 o
   1   4   8    14626.44    14267.48    278.68 o
   2   4   8     4028.64     3908.96     76.04 o
   3   4   8     8313.09     8306.23    215.73 o
   4   4   8     1569.72     1503.24     38.28 o
   5   4   8     5094.14     5251.79    120.20 o
   6   4   8     1908.62     1933.17     65.90 o
   7   4   8     3240.26     3277.51    110.47 o
   8   4   8      249.13      289.70     28.21 o
   9   4   8      738.97      804.30     58.36 o
  10   4   8       99.52      122.53     31.94 o
   1   5   8       66.75       87.47     10.61 o
   2   5   8       64.02       51.20      9.68 o
   3   5   8       57.96       67.68      9.90 o
   4   5   8       15.61       22.32     10.53 o
   5   5   8        3.27        7.08     11.26 o
   6   5   8        3.76       -1.54     11.20 o
   7   5   8        3.32        2.28     13.82 o
   8   5   8       55.35       29.86     16.53 o
   9   5   8        3.13      -18.11     20.24 o
   0   6   8     1346.03     1288.23     94.35 o
   1   6   8     5048.07     5084.08    126.08 o
   2   6   8     1467.50     1467.58     46.67 o
   3   6   8     4479.31     4231.22    110.05 o
   4   6   8     1394.19     1339.31     45.64 o
   5   6   8     3378.43     3281.28    109.85 o
   6   6   8      221.44      245.72     24.67 o
   7   6   8      894.60      975.99     51.22 o
   8   6   8      263.21      286.40     37.95 o
   9   6   8      659.41      617.12     61.45 o
   1   7   8        0.07       10.39     12.07 o
   2   7   8       18.52       15.50     11.39 o
   3   7   8       10.75        8.30     10.68 o
   4   7   8       25.03       22.84     14.29 o
   5   7   8       15.32       -6.13     15.26 o
   6   7   8       13.64       18.00     19.52 o
   7   7   8        1.20       50.21     23.49 o
   8   7   8        0.09       36.90     27.51 o
   0   8   8      746.32      823.65     60.10 o
   1   8   8     2070.24     2101.89     71.06 o
   2   8   8      509.37      524.01     32.95 o
   3   8   8     1676.89     1689.37     69.48 o
   4   8   8      188.08      205.34     24.81 o
   5   8   8      757.76      802.80     54.00 o
   6   8   8      270.96      318.21     37.71 o
   7   8   8      515.53      538.18     57.55 o
   1   9   8        5.91       19.06     15.15 o
   2   9   8       14.47       36.04     18.21 o
   3   9   8       19.90       37.25     18.47 o
   4   9   8        0.14       34.14     19.81 o
   5   9   8        0.18       -2.90     18.63 o
   6   9   8        0.02      -10.06     27.00 o
   0  10   8      145.61      125.57     41.19 o
   1  10   8      524.91      596.06     56.53 o
   2  10   8      135.12      151.66     37.55 o
   3  10   8      372.04      440.98     56.77 o
   4  10   8      146.05      103.66     34.55 o
   1   1   9       34.59       48.66      5.12 o
   2   1   9       21.79       42.13      8.33 o
   3   1   9        0.44       -2.65      3.13 o
   4   1   9        1.83       14.97      7.81 o
   5   1   9        0.26        4.45      5.96 o
   6   1   9       26.16       58.67     12.50 o
   7   1   9        3.25        7.92     11.69 o
   8   1   9       10.25       17.58     12.48 o
   9   1   9        0.33       26.96     17.19 o
  10   1   9       27.01        5.30     17.98 o
  11   1   9        0.86        6.26     27.11 o
   0   2   9       16.05       28.64      8.23 o
   1   2   9       60.84       74.38      5.50 o
   2   2   9      317.69      264.60      9.15 o
   3   2   9       37.82       50.71      6.83 o
   4   2   9       55.26       70.71      7.21 o
   5   2   9       60.55       78.60     10.94 o
   6   2   9      172.99      161.23     12.53 o
   7   2   9       15.97        5.88     10.10 o
   8   2   9       63.69       88.15     19.64 o
   9   2   9       24.67       25.83     18.44 o
  10   2   9       40.07       32.96     24.41 o
   1   3   9       78.08       67.56      4.30 o
   2   3   9       50.27       56.59      6.32 o
   3   3   9        0.55        2.13      9.69 o
   4   3   9      207.44      190.63     10.49 o
   5   3   9        0.02       17.20      8.99 o
   6   3   9       42.83       59.63     13.94 o
   7   3   9        1.76       12.50     11.72 o
   8   3   9       72.28      111.95     22.31 o
   9   3   9        5.09       15.15     21.32 o
  10   3   9        4.27       33.27     21.91 o
   0   4   9     1611.76     1674.39     51.90 o
   1   4   9        2.97       -1.24      4.23 o
   2   4   9      914.70      890.69     17.20 o
   3   4   9       88.63      111.32      9.45 o
   4   4   9      625.41      608.08     24.43 o
   5   4   9        0.30       20.07     10.73 o
   6   4   9      176.73      193.73     19.14 o
   7   4   9      107.98       85.54     18.56 o
   8   4   9      143.23      178.88     25.86 o
   9   4   9        4.91       16.84     20.57 o
  10   4   9       44.43       12.90     21.44 o
   1   5   9       44.71       28.66     10.86 o
   2   5   9        2.01       14.87      7.92 o
   3   5   9        0.60       -2.42      7.77 o
   4   5   9        2.58       13.05      9.85 o
   5   5   9       36.49       27.72     13.39 o
   6   5   9       59.47       70.82     16.20 o
   7   5   9        1.14       34.75     16.35 o
   8   5   9       30.23       27.22     17.06 o
   9   5   9        0.59      -10.32     18.69 o
   0   6   9     1138.12      997.21     69.25 o
   1   6   9       80.10      108.92     17.31 o
   2   6   9      880.27      929.13     34.81 o
   3   6   9       57.01       83.80     27.56 o
   4   6   9      843.25      866.88     41.76 o
   5   6   9       18.74       32.51     13.93 o
   6   6   9      482.14      517.53     39.06 o
   7   6   9        1.95       16.74     18.25 o
   8   6   9      135.89      143.57     34.65 o
   9   6   9        8.90       37.38     26.56 o
   1   7   9        1.30       17.28     12.13 o
   2   7   9        4.71       16.30     11.73 o
   3   7   9        3.81       12.83     12.78 o
   4   7   9       20.72       39.57     14.96 o
   5   7   9       24.61       15.10     16.01 o
   6   7   9        3.74       14.40     18.65 o
   7   7   9        5.25       35.79     22.25 o
   8   7   9        3.33       -1.98     24.58 o
   0   8   9      632.08      649.14     52.51 o
   1   8   9       63.10       78.38     19.19 o
   2   8   9      814.95      773.42     47.18 o
   3   8   9        0.84       12.35     16.38 o
   4   8   9      415.08      405.52     33.96 o
   5   8   9       33.77       21.30     17.97 o
   6   8   9      175.29      190.87     30.87 o
   7   8   9       12.43       23.82     25.38 o
   1   9   9        6.41      -15.99     15.99 o
   2   9   9        3.97       16.78     18.05 o
   3   9   9        1.42       12.34     16.12 o
   4   9   9        0.61       26.57     22.43 o
   5   9   9        9.78       29.86     20.51 o
   6   9   9        4.26      -10.40     29.69 o
   0  10   9      464.92      492.43     86.64 o
   1  10   9        3.24       22.82     24.79 o
   2  10   9      244.21      239.52     44.36 o
   3  10   9       55.93       39.48     28.91 o
   4  10   9      157.31      199.47     54.59 o
   0   0  10      122.20      150.86     18.85 o
   1   0  10    17673.74    18313.83    329.82 o
   2   0  10     7666.00     8439.33    260.06 o
   3   0  10    30643.36    33116.21    769.79 o
   4   0  10      131.53      119.15     12.45 o
   5   0  10     8634.01     8559.88    259.08 o
   6   0  10      230.18      295.00     27.77 o
   7   0  10     4933.83     4899.95    219.12 o
   8   0  10        3.26       -1.87     20.27 o
   9   0  10     1366.01     1512.85    111.49 o
  10   0  10       75.00       92.59     42.34 o
   1   1  10     2826.64     3352.40     41.89 o
   2   1  10       60.29       83.03      6.69 o
   3   1  10       44.50       47.46      4.59 o
   4   1  10      288.71      258.14      8.86 o
   5   1  10      123.52      155.87     10.58 o
   6   1  10       29.00       42.88     13.64 o
   7   1  10        0.80       15.90     10.93 o
   8   1  10        7.16       18.96     12.12 o
   9   1  10        2.37      -12.69     15.96 o
  10   1  10        5.81      -17.90     23.76 o
   0   2  10     2909.30     3132.51     56.78 o
   1   2  10    26613.08    25454.84    407.77 o
   2   2  10        9.50        6.40      5.66 o
   3   2  10     9761.09     9521.68    156.25 o
   4   2  10     1186.08     1236.59     36.63 o
   5   2  10    10915.97    10731.28    240.98 o
   6   2  10      260.42      290.19     19.41 o
   7   2  10     3923.27     4005.80    127.73 o
   8   2  10      231.10      217.38     24.00 o
   9   2  10     1428.07     1418.75     72.90 o
  10   2  10        4.57       16.37     21.60 o
   1   3  10      421.78      403.90      8.99 o
   2   3  10       35.92       57.48      7.36 o
   3   3  10       33.75       37.30      9.73 o
   4   3  10       36.85       59.22      9.10 o
   5   3  10       26.50       63.79     11.27 o
   6   3  10       22.46       33.43     15.13 o
   7   3  10       60.00       47.77     12.90 o
   8   3  10        1.38       30.64     16.35 o
   9   3  10        5.88       22.03     21.12 o
  10   3  10       15.54       48.75     23.71 o
   0   4  10      104.79      152.98     14.85 o
   1   4  10    12437.15    11709.24    156.60 o
   2   4  10      613.55      625.83     15.92 o
   3   4  10    11778.02    11524.54    213.24 o
   4   4  10      185.34      183.06     13.68 o
   5   4  10     4428.31     4636.46    123.32 o
   6   4  10      174.73      179.08     18.00 o
   7   4  10     2142.49     2278.82     89.78 o
   8   4  10       49.15       57.61     18.54 o
   9   4  10     1054.88      973.57     64.06 o
  10   4  10       62.35       91.70     30.59 o
   1   5  10       13.75        3.47      8.35 o
   2   5  10       42.14       72.99      9.18 o
   3   5  10       27.28       33.04     10.25 o
   4   5  10        7.35       15.16      9.34 o
   5   5  10       88.05      119.56     15.47 o
   6   5  10       24.79       24.00     14.30 o
   7   5  10        8.25       16.38     14.77 o
   8   5  10        4.76       17.55     17.27 o
   9   5  10        5.09       17.59     20.49 o
   0   6  10      533.08      532.42     37.91 o
   1   6  10     5931.16     6010.49    150.74 o
   2   6  10      205.01      226.96     17.17 o
   3   6  10     3975.36     3899.82    114.09 o
   4   6  10      152.33      176.78     20.54 o
   5   6  10     2789.95     2807.42    107.71 o
   6   6  10       80.87       71.79     24.56 o
   7   6  10     1418.30     1480.71     78.91 o
   8   6  10       73.57      130.51     33.09 o
   9   6  10      370.57      416.23     62.81 o
   1   7  10        5.59       13.42     16.21 o
   2   7  10       12.28       -4.10     12.91 o
   3   7  10       17.15       49.64     14.85 o
   4   7  10        6.61       -6.67     13.22 o
   5   7  10        2.93       35.06     18.15 o
   6   7  10        0.46       -7.32     18.03 o
   7   7  10       25.71       39.44     23.83 o
   8   7  10       15.74       25.25     26.55 o
   0   8  10       52.14       77.95     27.19 o
   1   8  10     1823.90     1925.00     77.61 o
   2   8  10      161.55      164.03     25.38 o
   3   8  10     1719.74     1586.16     71.19 o
   4   8  10       77.38       99.03     20.37 o
   5   8  10      953.78      988.72     65.95 o
   6   8  10       78.19       83.18     27.25 o
   7   8  10      477.50      460.35     55.97 o
   1   9  10        0.04      -18.53     18.53 o
   2   9  10        2.72       24.01     17.66 o
   3   9  10        0.60        3.32     16.76 o
   4   9  10        0.08      -20.25     20.25 o
   5   9  10        6.78       16.02     20.77 o
   0  10  10       82.98      123.79     47.49 o
   1  10  10      582.50      554.05     59.16 o
   2  10  10       16.18       26.51     26.93 o
   3  10  10      382.93      360.66     58.23 o
   1   1  11       31.52       39.07      4.38 o
   2   1  11      365.00      344.71      9.96 o
   3   1  11      123.68      111.20      5.60 o
   4   1  11      298.10      287.18      9.67 o
   5   1  11       45.78       49.54      9.96 o
   6   1  11       33.09       51.95     11.66 o
   7   1  11        8.02        0.04     13.19 o
   8   1  11       53.58      125.73     29.03 o
   9   1  11        9.11       16.86     16.09 o
  10   1  11        0.77       23.12     29.01 o
   0   2  11     4377.81     4907.87    101.87 o
   1   2  11       41.76       27.84      7.11 o
   2   2  11      525.72      460.05     14.64 o
   3   2  11       61.28       81.88      8.20 o
   4   2  11      113.92      130.48      9.31 o
   5   2  11      121.53       91.50     12.72 o
   6   2  11       14.35       26.07     12.26 o
   7   2  11        0.38       16.09     13.11 o
   8   2  11        7.33       22.44     17.05 o
   9   2  11        1.31       -1.46     17.31 o
  10   2  11        6.85       18.83     21.99 o
   1   3  11       23.43       24.63      3.58 o
   2   3  11      311.91      288.57     13.36 o
   3   3  11      409.36      368.71     16.18 o
   4   3  11       46.94       55.40      8.13 o
   5   3  11       95.29       89.70     15.00 o
   6   3  11       64.04      143.35     20.21 o
   7   3  11        0.01       -0.02     13.52 o
   8   3  11        1.44        1.73     15.07 o
   9   3  11        9.99       33.05     19.31 o
  10   3  11       77.02      115.95     32.13 o
   0   4  11       52.06       49.39     10.00 o
   1   4  11       74.93       71.04      8.96 o
   2   4  11      877.37      913.71     21.71 o
   3   4  11        0.30       35.82     13.08 o
   4   4  11      741.23      692.98     27.74 o
   5   4  11       21.64       13.85     12.35 o
   6   4  11      296.28      306.50     22.48 o
   7   4  11        9.64       29.81     15.31 o
   8   4  11      153.79      139.87     24.20 o
   9   4  11        0.19        5.83     18.05 o
   1   5  11        0.74       20.66     10.93 o
   2   5  11       95.77       89.93     13.48 o
   3   5  11       64.68       79.90     13.70 o
   4   5  11        2.91       27.66     14.38 o
   5   5  11       47.52       23.64     13.75 o
   6   5  11        2.15        5.33     12.76 o
   7   5  11        9.43       28.06     18.47 o
   8   5  11       22.04       21.04     17.67 o
   9   5  11        0.03       22.89     29.30 o
   0   6  11     1135.24      973.13     81.52 o
   1   6  11        0.37       14.81     14.60 o
   2   6  11      665.07      681.83     34.91 o
   3   6  11       16.93       -3.72     13.48 o
   4   6  11      398.06      393.95     28.65 o
   5   6  11        0.25       43.14     18.83 o
   6   6  11      405.22      389.38     39.17 o
   7   6  11        4.76        8.81     17.71 o
   8   6  11       78.63       72.56     28.01 o
   1   7  11        5.70      -12.51     13.61 o
   2   7  11        1.05       18.63     17.87 o
   3   7  11        0.79       15.43     14.08 o
   4   7  11       46.03       52.26     16.55 o
   5   7  11       11.57       42.89     18.75 o
   6   7  11        1.31        7.76     19.41 o
   7   7  11        1.21       22.10     21.76 o
   0   8  11      627.42      637.96     67.43 o
   1   8  11        7.50       -0.93     15.58 o
   2   8  11      580.18      564.95     37.94 o
   3   8  11        4.57       -1.30     17.15 o
   4   8  11      437.24      471.03     44.70 o
   5   8  11        5.66       -9.31     18.81 o
   6   8  11      148.77      152.18     30.81 o
   1   9  11       20.36       40.99     20.73 o
   2   9  11        5.49        5.03     21.34 o
   3   9  11        2.12       22.51     19.01 o
   4   9  11        1.62       16.63     18.32 o
   5   9  11        2.03        4.47     19.55 o
   0  10  11      338.35      284.17     67.73 o
   1  10  11        0.23      -18.45     25.43 o
   2  10  11      257.79      264.31     44.75 o
   3  10  11       13.15       27.31     34.73 o
   0   0  12     5578.79     6236.40    173.24 o
   1   0  12    21573.39    22331.13    452.58 o
   2   0  12      137.80      154.07     10.70 o
   3   0  12    13325.37    13247.40    299.94 o
   4   0  12      218.40      228.25     16.61 o
   5   0  12     5497.53     5436.82    157.32 o
   6   0  12      150.05      186.52     29.11 o
   7   0  12     3967.81     3828.14    155.78 o
   8   0  12       16.08       33.04     24.78 o
   9   0  12     1975.85     1891.10    131.94 o
  10   0  12       48.71       14.87     36.64 o
   1   1  12      925.16     1050.52     18.26 o
   2   1  12      840.69      899.61     16.19 o
   3   1  12       35.89       34.12      6.75 o
   4   1  12       16.68       35.56      7.45 o
   5   1  12       85.84       96.75     12.59 o
   6   1  12      340.49      434.51     37.01 o
   7   1  12      377.18      379.71     30.60 o
   8   1  12      236.03      252.85     31.68 o
   9   1  12       59.65       66.52     21.81 o
  10   1  12        0.64       -7.37     24.43 o
   0   2  12      489.19      561.20     18.68 o
   1   2  12    14666.72    14218.03    193.88 o
   2   2  12      518.80      542.39     17.37 o
   3   2  12    12790.65    12859.04    229.97 o
   4   2  12        4.12       26.13     12.17 o
   5   2  12     8785.67     8758.81    203.92 o
   6   2  12      215.66      222.57     18.74 o
   7   2  12     3057.48     3128.30    109.18 o
   8   2  12       64.63       68.14     19.46 o
   9   2  12      827.32      853.57     53.88 o
  10   2  12        4.51        1.07     19.04 o
   1   3  12       45.26       44.31      5.59 o
   2   3  12        1.29        6.55      6.54 o
   3   3  12        0.30       23.60     10.71 o
   4   3  12      117.67      135.47     11.15 o
   5   3  12       23.18       20.63     14.58 o
   6   3  12       86.29       66.94     15.55 o
   7   3  12       66.20       66.62     17.66 o
   8   3  12       35.26       60.32     20.41 o
   9   3  12       19.45       -4.88     16.31 o
  10   3  12        0.15      -13.22     21.04 o
   0   4  12      105.06      104.61      7.82 o
   1   4  12    10983.38    10622.10    157.79 o
   2   4  12      171.52      165.03      9.78 o
   3   4  12     8182.24     7838.86    154.09 o
   4   4  12      295.96      295.83     17.35 o
   5   4  12     4445.55     4476.39    121.50 o
   6   4  12       38.77       35.19     12.86 o
   7   4  12     2117.91     2204.34     89.84 o
   8   4  12        1.60       -0.25     15.65 o
   9   4  12      823.43      840.57     64.11 o
   1   5  12       29.69       48.69      9.69 o
   2   5  12       38.27       65.05     13.39 o
   3   5  12       22.80       -2.07     11.45 o
   4   5  12      116.59      110.39     12.59 o
   5   5  12        0.83       27.27     12.89 o
   6   5  12       16.22       64.21     15.54 o
   7   5  12       12.47       16.07     15.22 o
   8   5  12        0.08        9.82     18.81 o
   9   5  12       23.61       89.99     33.44 o
   0   6  12        1.56        7.99     14.38 o
   1   6  12     5077.76     5006.54    140.25 o
   2   6  12      196.47      158.85     19.10 o
   3   6  12     3450.35     3372.04    106.92 o
   4   6  12        6.45       36.83     14.83 o
   5   6  12     2034.99     2119.36     95.43 o
   6   6  12        0.36      -18.29     18.29 o
   7   6  12      903.88      942.12     64.25 o
   8   6  12       11.23      -19.89     25.53 o
   1   7  12       43.76       85.11     18.89 o
   2   7  12        0.95       19.41     14.76 o
   3   7  12        0.08       -9.41     16.64 o
   4   7  12       18.13       55.91     25.32 o
   5   7  12       32.14       48.61     22.75 o
   6   7  12        4.91       -2.79     19.21 o
   7   7  12        4.34       -0.58     19.15 o
   0   8  12       50.61      103.82     42.09 o
   1   8  12     1491.72     1583.40     73.05 o
   2   8  12        1.88       17.42     17.46 o
   3   8  12     1291.57     1285.39     64.24 o
   4   8  12        3.69       32.10     19.02 o
   5   8  12      741.28      697.09     54.73 o
   6   8  12        1.54       -0.81     19.11 o
   1   9  12        1.34       30.96     19.96 o
   2   9  12       11.45        5.35     16.58 o
   3   9  12        1.94       -3.06     17.90 o
   4   9  12        1.82       28.50     20.01 o
   5   9  12        4.74        0.78     19.15 o
   0  10  12        9.94        7.63     44.77 o
   1  10  12      468.39      490.67     58.76 o
   2  10  12        1.64       12.87     31.51 o
   1   1  13       27.75       29.86      4.44 o
   2   1  13      122.02      136.05     11.10 o
   3   1  13       52.54       94.02     11.99 o
   4   1  13       25.78       40.41      8.58 o
   5   1  13       74.50       72.68     11.73 o
   6   1  13       60.42       72.00     14.92 o
   7   1  13        1.29       16.77     16.34 o
   8   1  13       37.73       20.09     16.45 o
   9   1  13        0.56        0.67     17.35 o
  10   1  13       35.64       76.70     29.97 o
   0   2  13       46.46       61.49      8.77 o
   1   2  13       46.73       34.82      5.67 o
   2   2  13       19.25       44.94      8.56 o
   3   2  13       78.00       91.30      9.58 o
   4   2  13      624.21      603.70     21.17 o
   5   2  13        0.96       26.85     14.68 o
   6   2  13      191.11      186.46     18.34 o
   7   2  13       32.14       36.76     16.81 o
   8   2  13      106.78      143.11     22.17 o
   9   2  13       37.80       20.31     20.44 o
  10   2  13        0.21       24.43     22.23 o
   1   3  13       28.83       28.49      7.76 o
   2   3  13      383.34      403.46     15.41 o
   3   3  13      232.48      257.34     16.59 o
   4   3  13      373.26      349.36     16.65 o
   5   3  13      310.51      347.24     22.75 o
   6   3  13        4.03       -1.81     12.22 o
   7   3  13        9.39        7.35     13.88 o
   8   3  13        6.44        9.99     15.52 o
   9   3  13        8.15       43.21     21.00 o
   0   4  13      884.81      772.81     36.35 o
   1   4  13        5.44       -4.04      6.09 o
   2   4  13     1168.20     1040.67     26.21 o
   3   4  13      272.60      304.98     22.78 o
   4   4  13       71.07       91.09     12.36 o
   5   4  13      167.44      193.69     18.97 o
   6   4  13      157.73      134.35     18.64 o
   7   4  13        7.84        1.49     13.81 o
   8   4  13       10.52       21.28     16.58 o
   9   4  13        0.35       14.89     20.62 o
   1   5  13       13.09       25.38     11.94 o
   2   5  13        1.08       17.70     11.65 o
   3   5  13      295.04      253.16     24.15 o
   4   5  13        0.17       16.40     10.72 o
   5   5  13       13.98       18.75     12.87 o
   6   5  13        9.81       10.61     14.39 o
   7   5  13        0.03       -5.69     13.67 o
   8   5  13        2.72       51.21     27.12 o
   9   5  13        3.05       61.75     31.57 o
   0   6  13      966.38      929.05     52.05 o
   1   6  13      388.60      384.96     27.69 o
   2   6  13      472.68      501.40     31.05 o
   3   6  13       47.88       76.51     20.86 o
   4   6  13      381.17      338.14     28.45 o
   5   6  13        1.19      -10.33     18.30 o
   6   6  13      103.78      119.93     24.14 o
   7   6  13       37.09       33.61     25.80 o
   8   6  13       97.95       40.11     37.47 o
   1   7  13       18.70       46.74     15.82 o
   2   7  13        7.11       27.88     16.58 o
   3   7  13       17.06       32.83     16.42 o
   4   7  13        2.85       15.51     18.07 o
   5   7  13        0.03        2.65     16.29 o
   6   7  13        5.87       10.23     19.09 o
   7   7  13       11.08       54.00     30.74 o
   0   8  13      321.37      296.03     48.92 o
   1   8  13       36.41       40.71     18.53 o
   2   8  13      298.17      261.11     28.76 o
   3   8  13       48.85       50.74     20.89 o
   4   8  13      305.06      275.71     34.31 o
   5   8  13       72.72       47.22     22.94 o
   6   8  13      135.25      133.18     31.26 o
   1   9  13        5.54       19.24     19.28 o
   2   9  13        0.81       35.23     23.31 o
   3   9  13        1.97       17.91     21.40 o
   4   9  13        1.70        8.19     20.94 o
   0  10  13      160.52      144.92     64.37 o
   1  10  13       19.17       12.58     25.86 o
   0   0  14      599.38      630.44     28.95 o
   1   0  14    14647.49    14997.23    326.09 o
   2   0  14     1146.79     1175.08     33.41 o
   3   0  14     8365.69     8520.70    228.96 o
   4   0  14      691.49      706.68     28.68 o
   5   0  14     9156.54     8924.53    361.07 o
   6   0  14     2031.97     1876.01    101.98 o
   7   0  14     1133.89     1138.06     84.04 o
   8   0  14       74.52      121.92     41.04 o
   9   0  14      759.03      703.12     76.68 o
  10   0  14      101.85      185.17     55.18 o
   1   1  14      134.29      139.01      9.46 o
   2   1  14        4.83       14.24      5.02 o
   3   1  14      133.10      184.14     11.33 o
   4   1  14      354.71      348.82     16.28 o
   5   1  14       46.72       68.60     15.52 o
   6   1  14        5.65       -5.23     12.30 o
   7   1  14      191.82      191.76     22.69 o
   8   1  14       39.55       66.11     21.59 o
   9   1  14       41.69       28.80     19.70 o
  10   1  14        0.14       22.97     26.04 o
   0   2  14     1547.04     1584.17     49.16 o
   1   2  14    11709.84    11205.74    268.80 o
   2   2  14     1747.68     1773.75     41.16 o
   3   2  14     9415.65     9367.04    182.00 o
   4   2  14     1202.42     1144.34     32.33 o
   5   2  14     2212.58     2274.11     66.74 o
   6   2  14       61.18      101.68     15.69 o
   7   2  14     3024.42     2899.06    105.31 o
   8   2  14      298.89      328.39     30.96 o
   9   2  14      773.15      780.46     57.93 o
   1   3  14       88.80       97.72      9.41 o
   2   3  14       63.50       63.97      9.99 o
   3   3  14      737.59      741.84     27.39 o
   4   3  14       87.78       98.09     11.63 o
   5   3  14        0.04       17.95     14.67 o
   6   3  14        0.56        2.86     14.45 o
   7   3  14       15.15       16.44     15.52 o
   8   3  14        3.24       21.39     17.40 o
   9   3  14       12.89       10.63     17.83 o
   0   4  14     2482.64     2404.13     92.84 o
   1   4  14     5017.71     4846.34     89.15 o
   2   4  14      400.81      389.71     15.68 o
   3   4  14     3983.87     4060.23     98.11 o
   4   4  14      435.92      401.80     19.39 o
   5   4  14     4599.62     4629.14    134.70 o
   6   4  14      214.59      207.18     21.60 o
   7   4  14     1226.04     1220.44     62.92 o
   8   4  14       70.44       89.22     23.44 o
   9   4  14      580.10      548.23     61.49 o
   1   5  14      199.95      177.83     17.47 o
   2   5  14      159.68      199.53     19.22 o
   3   5  14      292.56      248.16     25.75 o
   4   5  14        1.08       15.78     11.99 o
   5   5  14       20.16       62.60     16.05 o
   6   5  14       24.37       55.37     18.03 o
   7   5  14        0.10       23.74     23.23 o
   8   5  14        4.51       -5.36     21.23 o
   0   6  14        6.11       14.25     22.80 o
   1   6  14     2985.12     3141.69    104.04 o
   2   6  14      705.90      698.75     37.87 o
   3   6  14     2935.17     2783.61     96.35 o
   4   6  14      103.30      140.50     24.86 o
   5   6  14     1239.34     1352.73     73.77 o
   6   6  14      224.68      207.75     30.50 o
   7   6  14      840.58      900.40     68.17 o
   8   6  14       56.14       71.49     31.14 o
   1   7  14      157.40      154.53     23.22 o
   2   7  14       17.76       18.47     17.98 o
   3   7  14       20.32       25.72     16.21 o
   4   7  14       16.59      -10.33     17.70 o
   5   7  14       13.01       20.89     19.98 o
   6   7  14        7.97        0.08     21.98 o
   7   7  14       15.63       47.67     27.68 o
   0   8  14      331.94      286.82     49.66 o
   1   8  14     1608.76     1673.09     90.28 o
   2   8  14       13.15       36.55     18.90 o
   3   8  14      737.27      737.45     49.61 o
   4   8  14      158.07      183.25     30.61 o
   5   8  14      527.66      491.91     49.19 o
   1   9  14       46.82       46.39     23.70 o
   2   9  14        1.22        1.77     18.27 o
   3   9  14        3.02      -15.61     24.38 o
   4   9  14        6.27       12.08     22.06 o
   1   1  15        0.05        3.58      8.12 o
   2   1  15        3.37       -6.94      6.94 o
   3   1  15       29.65       39.41      9.19 o
   4   1  15       33.75       35.90      9.67 o
   5   1  15      137.77      130.59     15.23 o
   6   1  15        2.31        6.83     14.80 o
   7   1  15       10.25        8.00     15.30 o
   8   1  15        3.80       46.87     22.22 o
   9   1  15        0.63      -11.19     18.87 o
   0   2  15       39.78       85.10     20.35 o
   1   2  15      121.21      116.99     11.37 o
   2   2  15      691.12      636.84     22.03 o
   3   2  15      409.16      387.43     20.55 o
   4   2  15       17.52       19.03      8.67 o
   5   2  15        9.17        3.26     13.13 o
   6   2  15       64.26       76.48     17.31 o
   7   2  15        3.15      -14.86     17.42 o
   8   2  15        0.30      -10.14     16.84 o
   9   2  15        2.18        0.20     18.89 o
   1   3  15       72.48       84.96      9.36 o
   2   3  15        6.26       11.31      7.97 o
   3   3  15       24.22       23.58      8.04 o
   4   3  15       22.92       52.48     14.40 o
   5   3  15      100.36      105.59     15.91 o
   6   3  15       28.03       57.29     16.65 o
   7   3  15        0.16       32.47     16.35 o
   8   3  15       20.45       33.81     20.83 o
   9   3  15       12.19        3.14     19.97 o
   0   4  15     1025.21      978.27     32.23 o
   1   4  15      657.24      588.10     19.17 o
   2   4  15       10.78       15.16      8.20 o
   3   4  15        4.41       10.76      9.38 o
   4   4  15      483.01      379.86     20.02 o
   5   4  15       22.35       21.85     12.00 o
   6   4  15       66.95       94.37     18.45 o
   7   4  15       65.02       52.71     19.36 o
   8   4  15       93.39       88.68     22.13 o
   9   4  15       40.92       31.53     30.85 o
   1   5  15      201.99      178.28     17.49 o
   2   5  15        2.43       11.50     12.45 o
   3   5  15      133.11      156.60     22.54 o
   4   5  15       92.64      109.05     22.12 o
   5   5  15       28.52       39.22     19.75 o
   6   5  15        6.25       -8.10     15.40 o
   7   5  15       23.61       28.40     20.87 o
   8   5  15        1.86       10.03     22.21 o
   0   6  15      114.54      131.73     44.11 o
   1   6  15        6.18       50.74     16.31 o
   2   6  15      576.24      480.23     35.38 o
   3   6  15      351.24      305.33     25.64 o
   4   6  15      202.18      231.85     29.26 o
   5   6  15      263.61      239.82     32.27 o
   6   6  15       67.23       68.16     24.53 o
   7   6  15       52.37       38.01     25.61 o
   1   7  15      110.50      109.79     23.03 o
   2   7  15       26.09       45.75     17.88 o
   3   7  15       70.79       55.64     19.05 o
   4   7  15        5.42       -1.68     15.78 o
   5   7  15        1.15       34.06     21.93 o
   6   7  15        1.79       25.41     22.53 o
   0   8  15      284.98      302.14     53.95 o
   1   8  15      283.45      285.89     36.47 o
   2   8  15      234.57      288.27     35.42 o
   3   8  15       62.89       91.13     30.62 o
   4   8  15       52.42       42.17     21.44 o
   5   8  15       40.76       39.05     24.24 o
   1   9  15        7.48       43.75     23.65 o
   2   9  15        9.06       -6.34     25.57 o
   3   9  15        1.03       -0.56     21.39 o
   0   0  16     4583.18     4578.30    246.94 o
   1   0  16     7896.83     8423.68    205.68 o
   2   0  16     1465.82     1449.21     61.04 o
   3   0  16     2404.52     2527.84     72.59 o
   4   0  16     3062.95     3228.15    120.43 o
   5   0  16     3268.46     3210.92    119.27 o
   6   0  16      764.74      754.13     62.56 o
   7   0  16     1405.66     1247.60     89.68 o
   8   0  16      686.49      571.63     64.15 o
   9   0  16      692.19      602.85     71.73 o
   1   1  16      563.29      529.55     14.82 o
   2   1  16       10.70       12.65      7.91 o
   3   1  16        2.07        6.01      9.03 o
   4   1  16        1.84        9.02      9.67 o
   5   1  16       65.04       64.82     13.26 o
   6   1  16        4.44      -14.10     14.72 o
   7   1  16        0.50       -0.33     14.84 o
   8   1  16        2.27       12.23     18.86 o
   9   1  16        1.22       22.68     21.82 o
   0   2  16     2382.03     2351.50     81.95 o
   1   2  16     3432.29     3470.05     75.67 o
   2   2  16     3064.37     3101.68     66.91 o
   3   2  16     6696.81     6956.04    164.32 o
   4   2  16     1431.85     1447.16     43.12 o
   5   2  16     2297.00     2328.23     81.96 o
   6   2  16     1160.93     1176.41     53.91 o
   7   2  16     1310.87     1316.29     69.73 o
   8   2  16      288.85      311.05     35.67 o
   9   2  16      278.36      276.65     36.68 o
   1   3  16      681.62      674.60     23.11 o
   2   3  16        0.42       -2.78      9.85 o
   3   3  16       13.67       13.17     10.89 o
   4   3  16       41.39       41.57     10.44 o
   5   3  16        1.26       29.16     15.25 o
   6   3  16        3.18      -13.00     13.49 o
   7   3  16        3.02        9.50     14.65 o
   8   3  16        0.06       10.53     19.07 o
   9   3  16       11.88       -8.39     19.66 o
   0   4  16     1472.53     1555.99     75.39 o
   1   4  16     5763.12     5649.10    115.25 o
   2   4  16     2783.89     2767.31     65.97 o
   3   4  16     1675.51     1557.14     46.96 o
   4   4  16      761.69      760.07     33.07 o
   5   4  16     1770.34     1752.99     65.21 o
   6   4  16      550.74      613.05     36.29 o
   7   4  16      427.83      450.91     39.38 o
   8   4  16      167.29      202.32     33.37 o
   1   5  16      340.81      291.71     22.06 o
   2   5  16        0.52        6.19     11.86 o
   3   5  16        0.67       16.69     13.26 o
   4   5  16       60.73       56.54     18.26 o
   5   5  16       26.19       19.92     16.61 o
   6   5  16        0.10       22.20     17.68 o
   7   5  16        6.47       -6.10     19.39 o
   8   5  16        4.42        3.79     23.56 o
   0   6  16     1857.43     1863.19    124.27 o
   1   6  16     1383.25     1468.46     71.44 o
   2   6  16      214.56      204.17     23.48 o
   3   6  16     1802.96     1781.83     75.15 o
   4   6  16      816.56      827.12     55.55 o
   5   6  16      432.43      464.23     44.98 o
   6   6  16      146.42      167.64     28.87 o
   7   6  16      505.35      509.26     53.80 o
   1   7  16       45.66       52.37     20.38 o
   2   7  16       30.13       60.83     21.05 o
   3   7  16      113.56       80.70     23.86 o
   4   7  16        0.14        4.39     18.81 o
   5   7  16        0.06       34.64     20.53 o
   6   7  16       13.78       19.77     23.83 o
   0   8  16       34.89       54.97     32.00 o
   1   8  16      480.47      533.57     46.33 o
   2   8  16      402.83      391.14     40.35 o
   3   8  16      350.84      351.97     44.65 o
   4   8  16       88.32       47.28     25.57 o
   5   8  16      594.07      586.02     57.19 o
   1   9  16        6.54       51.58     25.11 o
   2   9  16        5.03       56.02     28.76 o
   1   1  17       69.41       82.22      7.79 o
   2   1  17      129.05      131.09     11.98 o
   3   1  17        0.14       -9.67      9.67 o
   4   1  17       41.69       45.08     11.49 o
   5   1  17       11.46       22.53     13.09 o
   6   1  17        9.65       52.23     18.50 o
   7   1  17        0.45       -8.89     16.09 o
   8   1  17        1.16       21.03     20.79 o
   9   1  17       18.34        6.44     18.93 o
   0   2  17     1127.44     1050.22     43.35 o
   1   2  17      164.12      146.69     12.77 o
   2   2  17        5.88       10.51      8.32 o
   3   2  17        4.83        7.67     11.36 o
   4   2  17       46.72       54.00     11.66 o
   5   2  17       16.27        2.29     11.49 o
   6   2  17       28.75       24.74     14.83 o
   7   2  17       40.27       69.33     21.26 o
   8   2  17       10.02       52.78     22.47 o
   9   2  17       19.04        6.98     18.90 o
   1   3  17      212.96      249.27     19.70 o
   2   3  17      116.67      121.04     15.50 o
   3   3  17       13.35      -13.59     13.59 o
   4   3  17        3.49        1.61      8.68 o
   5   3  17        8.36        0.97     13.38 o
   6   3  17        2.22       38.53     15.82 o
   7   3  17       82.93       54.66     19.98 o
   8   3  17        3.57       27.18     21.28 o
   0   4  17       40.09       36.92     13.94 o
   1   4  17       30.08       25.69      7.99 o
   2   4  17      301.77      251.16     16.71 o
   3   4  17      403.75      343.33     21.51 o
   4   4  17       15.93       -6.43     13.83 o
   5   4  17      232.15      239.57     21.90 o
   6   4  17       79.00       89.96     19.22 o
   7   4  17       30.07       40.85     19.73 o
   8   4  17        0.35       21.37     24.35 o
   1   5  17      182.94      198.50     23.69 o
   2   5  17        0.73        4.07     11.83 o
   3   5  17       50.90       48.59     16.52 o
   4   5  17        8.40       23.36     17.10 o
   5   5  17        3.02       43.93     18.32 o
   6   5  17        0.88       10.20     16.93 o
   7   5  17        5.03       18.56     21.96 o
   0   6  17       68.23       20.19     23.28 o
   1   6  17      629.48      563.92     44.05 o
   2   6  17       23.61       10.64     13.24 o
   3   6  17       82.10      119.92     21.07 o
   4   6  17       67.68       95.27     24.33 o
   5   6  17       38.60       35.45     22.87 o
   6   6  17       64.60       64.02     23.48 o
   7   6  17       56.12       84.78     29.08 o
   1   7  17       22.27       37.26     20.86 o
   2   7  17        3.68        5.79     19.85 o
   3   7  17       31.05       67.62     23.88 o
   4   7  17       13.00        4.54     16.48 o
   5   7  17       12.78       -7.25     19.36 o
   6   7  17       10.90        4.35     20.36 o
   0   8  17      156.41      129.81     43.42 o
   1   8  17       82.63       98.36     26.23 o
   2   8  17       40.82       33.04     21.87 o
   3   8  17      207.44      189.05     36.32 o
   4   8  17      104.11      141.13     32.08 o
   1   9  17        0.16       -4.97     23.47 o
   0   0  18     3149.10     3419.99    144.07 o
   1   0  18     1053.00     1044.71     51.93 o
   2   0  18     8014.00     8295.15    225.68 o
   3   0  18     3065.87     3055.72    115.85 o
   4   0  18     1225.96     1257.91    114.08 o
   5   0  18     1760.19     1655.68    104.22 o
   6   0  18      889.68      963.37     83.10 o
   7   0  18      391.53      325.74     46.29 o
   8   0  18      508.20      475.45     63.72 o
   9   0  18      185.39      159.42     46.37 o
   1   1  18        8.68        5.15      6.64 o
   2   1  18        0.24        1.93      8.84 o
   3   1  18      542.78      538.68     23.54 o
   4   1  18      435.85      416.20     21.32 o
   5   1  18      194.40      195.29     21.13 o
   6   1  18       54.14       63.16     26.46 o
   7   1  18        4.79       -9.04     18.33 o
   8   1  18        1.60       15.41     19.90 o
   9   1  18        6.31       65.63     26.62 o
   0   2  18     5907.64     6522.11    179.45 o
   1   2  18     3543.92     3623.05     83.18 o
   2   2  18     1401.88     1481.94     42.57 o
   3   2  18      981.05      890.35     30.30 o
   4   2  18     2935.38     3052.33     85.50 o
   5   2  18      680.00      714.58     38.79 o
   6   2  18     1175.90     1176.57     62.13 o
   7   2  18      596.19      573.27     45.49 o
   8   2  18      349.84      381.17     42.74 o
   1   3  18       36.51       52.26     10.39 o
   2   3  18      118.94      110.62     13.41 o
   3   3  18       68.18       92.45     14.22 o
   4   3  18       17.98       12.15      9.96 o
   5   3  18       39.71       53.24     15.67 o
   6   3  18       83.72      104.71     22.03 o
   7   3  18        1.13       -1.07     14.72 o
   8   3  18        4.21       10.76     19.51 o
   0   4  18      755.85      873.50     63.32 o
   1   4  18     1123.58     1151.02     44.97 o
   2   4  18     2226.40     2175.99     65.57 o
   3   4  18     1465.35     1272.87     47.70 o
   4   4  18     1204.66     1196.07     53.23 o
   5   4  18      683.63      640.34     36.27 o
   6   4  18      802.60      823.52     54.25 o
   7   4  18      214.11      232.39     40.10 o
   8   4  18      467.25      510.14     60.44 o
   1   5  18       49.00       59.60     19.69 o
   2   5  18       67.16       53.21     15.72 o
   3   5  18       18.89       14.97     15.31 o
   4   5  18        5.21      -16.45     16.45 o
   5   5  18        0.33       23.34     19.36 o
   6   5  18       21.52       11.28     19.74 o
   7   5  18        1.10        7.32     21.66 o
   0   6  18     1448.80     1486.83    108.68 o
   1   6  18      701.25      710.44     49.85 o
   2   6  18      820.62      833.22     53.71 o
   3   6  18      479.27      447.45     33.45 o
   4   6  18      649.83      657.50     49.73 o
   5   6  18      382.09      321.46     38.64 o
   6   6  18      368.17      376.51     49.52 o
   1   7  18       16.78       30.63     20.25 o
   2   7  18        2.40        5.99     17.53 o
   3   7  18       19.85       -0.90     18.97 o
   4   7  18       11.61       63.10     26.06 o
   5   7  18        3.27       28.44     23.47 o
   0   8  18      375.31      320.71     55.98 o
   1   8  18      318.71      294.63     38.35 o
   2   8  18      456.80      520.17     52.74 o
   3   8  18      219.89      161.99     43.78 o
   1   1  19       44.51       50.18     10.94 o
   2   1  19       51.79       61.75     11.12 o
   3   1  19        0.11        3.97     10.94 o
   4   1  19       10.10       27.77     11.82 o
   5   1  19        4.21       10.43     14.45 o
   6   1  19        0.06       -4.69     15.14 o
   7   1  19       56.72       50.99     20.41 o
   8   1  19        4.19       -2.36     16.36 o
   0   2  19      142.19      111.52     26.08 o
   1   2  19        1.79        0.32      8.34 o
   2   2  19        7.73       17.43      9.88 o
   3   2  19       48.61       73.91     15.62 o
   4   2  19       27.70       10.87     10.83 o
   5   2  19      183.48      172.22     24.98 o
   6   2  19       32.89       16.22     17.57 o
   7   2  19       33.78       40.92     21.45 o
   8   2  19        4.40       -8.71     19.80 o
   1   3  19      180.60      155.62     15.10 o
   2   3  19      106.23      115.27     16.65 o
   3   3  19       21.78       26.37     11.33 o
   4   3  19       25.03       40.62     14.48 o
   5   3  19      121.91      163.43     22.11 o
   6   3  19        3.16       -0.39     15.47 o
   7   3  19       30.98        7.00     17.37 o
   8   3  19        1.97       30.24     50.20 o
   0   4  19      147.43      178.34     33.65 o
   1   4  19      388.55      346.05     30.39 o
   2   4  19       18.53       37.33     15.35 o
   3   4  19      180.70      248.64     23.76 o
   4   4  19        1.88       10.72     14.74 o
   5   4  19       10.13       -6.15     16.50 o
   6   4  19        0.45       28.67     22.76 o
   7   4  19       43.58       33.87     25.60 o
   1   5  19       15.83       15.86     18.03 o
   2   5  19        0.94       14.59     18.74 o
   3   5  19        1.55       29.58     14.38 o
   4   5  19        3.66        5.78     15.52 o
   5   5  19        0.30        6.17     19.28 o
   6   5  19        3.15        8.74     18.60 o
   7   5  19       46.56       26.12     24.62 o
   0   6  19       30.69      -13.14     30.85 o
   1   6  19      223.60      201.23     30.42 o
   2   6  19       49.89       55.54     22.80 o
   3   6  19      173.61      204.69     34.22 o
   4   6  19       14.55      -14.25     16.92 o
   5   6  19      174.06      146.62     33.29 o
   6   6  19        6.67       21.01     24.13 o
   1   7  19        2.89       18.59     19.44 o
   2   7  19        0.92        6.14     18.88 o
   3   7  19       11.06       11.11     20.48 o
   4   7  19        0.72       29.93     24.64 o
   0   8  19       10.67       74.32     36.71 o
   1   8  19      168.33      170.70     33.92 o
   2   8  19       10.59      -11.19     22.00 o
   0   0  20     1567.12     1902.82    102.30 o
   1   0  20     1650.25     1458.62     55.52 o
   2   0  20     3646.54     3945.50    209.22 o
   3   0  20      363.35      305.81     28.78 o
   4   0  20     2021.59     1893.43    104.17 o
   5   0  20       25.08       95.60     36.75 o
   6   0  20     1638.63     1518.39    114.21 o
   7   0  20      166.98      193.81     43.78 o
   8   0  20      413.58      504.42     68.00 o
   1   1  20        1.74       14.54     10.01 o
   2   1  20       72.30       74.78     12.66 o
   3   1  20      443.10      405.13     25.69 o
   4   1  20        9.92       58.30     16.08 o
   5   1  20       36.11       33.13     16.66 o
   6   1  20        0.06      -15.07     19.83 o
   7   1  20        1.13      -17.65     18.12 o
   8   1  20        3.05       10.94     22.56 o
   0   2  20     4792.03     4810.19    175.06 o
   1   2  20      249.84      252.31     17.31 o
   2   2  20     2328.90     2368.52     63.49 o
   3   2  20      485.59      461.25     24.02 o
   4   2  20     1970.57     2116.38     70.06 o
   5   2  20      520.03      509.38     33.13 o
   6   2  20      770.12      771.35     50.31 o
   7   2  20       50.48       87.00     23.58 o
   8   2  20      489.42      474.58     46.37 o
   1   3  20        4.20       -9.07     14.80 o
   2   3  20       14.28       36.53     12.11 o
   3   3  20       13.22        6.30      9.63 o
   4   3  20        2.41       10.36     15.60 o
   5   3  20       22.41       15.10     15.47 o
   6   3  20        0.39       -4.17     16.10 o
   7   3  20        5.56        5.98     23.76 o
   0   4  20     1849.20     1937.36    127.60 o
   1   4  20      235.88      271.68     28.81 o
   2   4  20     2148.77     2197.45     81.05 o
   3   4  20      271.69      258.08     25.83 o
   4   4  20     1202.74     1169.20     62.10 o
   5   4  20      122.81      132.39     25.85 o
   6   4  20      649.25      616.63     57.62 o
   7   4  20      192.38      156.56     36.18 o
   1   5  20        0.25      -10.39     17.85 o
   2   5  20        0.04       -3.97     15.37 o
   3   5  20       16.78       26.09     16.85 o
   4   5  20       21.97       38.20     19.09 o
   5   5  20        0.15        6.78     19.16 o
   6   5  20        0.13       -0.61     22.34 o
   0   6  20      973.71     1016.34     92.90 o
   1   6  20      276.21      250.07     35.00 o
   2   6  20      743.94      746.59     58.09 o
   3   6  20      115.60      136.98     30.05 o
   4   6  20      603.52      603.18     56.64 o
   5   6  20      132.39      144.70     37.34 o
   1   7  20        0.27       21.36     20.99 o
   2   7  20        1.32       19.78     23.53 o
   3   7  20        1.49       26.24     23.61 o
   4   7  20        0.08        4.83     19.48 o
   0   8  20      293.19      282.61     64.03 o
   1   8  20       85.05      113.67     35.33 o
   1   1  21       20.52       37.04     13.10 o
   2   1  21        1.76       -5.17      9.11 o
   3   1  21       26.07       33.76     13.48 o
   4   1  21        0.17      -13.44     13.81 o
   5   1  21       47.18       33.72     16.95 o
   6   1  21        1.29        2.63     16.36 o
   7   1  21        1.42       11.59     19.93 o
   0   2  21        0.75        9.46     19.61 o
   1   2  21      203.59      180.26     16.42 o
   2   2  21       26.17       28.19     13.44 o
   3   2  21       60.91       58.89     14.51 o
   4   2  21        9.13       -5.99     13.12 o
   5   2  21        3.70       17.91     17.76 o
   6   2  21        1.08        5.74     15.46 o
   7   2  21        0.28       -2.02     17.41 o
   1   3  21       27.69       33.90     16.61 o
   2   3  21       11.02        2.09     12.25 o
   3   3  21        0.53        3.68      9.35 o
   4   3  21        0.74       22.14     19.68 o
   5   3  21       11.65       -2.47     13.44 o
   6   3  21        2.55       -3.09     21.18 o
   7   3  21       27.17       -8.46     23.62 o
   0   4  21        0.59       -0.53     21.84 o
   1   4  21       81.86       88.60     22.57 o
   2   4  21       15.94       25.72     20.24 o
   3   4  21       93.96       90.79     19.47 o
   4   4  21       11.81       14.86     17.16 o
   5   4  21       91.29       54.75     23.72 o
   6   4  21        0.01       -6.72     20.44 o
   1   5  21        6.24       -3.97     16.17 o
   2   5  21       10.26       18.70     18.61 o
   3   5  21        0.10        5.80     22.25 o
   4   5  21        0.29      -20.49     24.17 o
   5   5  21        5.06       27.33     25.85 o
   6   5  21        0.03       19.34     34.72 o
   0   6  21        7.66       30.99     32.96 o
   1   6  21      128.33      121.63     30.61 o
   2   6  21        0.00       14.13     19.51 o
   3   6  21       99.59      146.05     30.87 o
   4   6  21        2.15       10.49     21.33 o
   5   6  21       64.78       58.45     32.37 o
   1   7  21        0.31       41.03     36.84 o
   2   7  21        2.60        3.74     20.32 o
   3   7  21        0.42        3.09     26.67 o
   0   0  22     4220.98     4030.07    186.14 o
   1   0  22        1.16        2.60     18.21 o
   2   0  22     1967.40     2157.54    133.43 o
   3   0  22       26.56       14.48     15.16 o
   4   0  22     1366.83     1461.35     87.20 o
   5   0  22       51.82       33.12     25.95 o
   6   0  22      991.06     1020.56     91.92 o
   7   0  22        1.00      -27.69     32.10 o
   1   1  22       20.67       30.63     11.88 o
   2   1  22       79.34       66.52     15.85 o
   3   1  22       17.13       31.32     14.97 o
   4   1  22        4.31       24.58     16.63 o
   5   1  22        0.00       32.02     19.51 o
   6   1  22        1.09       16.23     18.33 o
   7   1  22        0.07       25.04     21.09 o
   0   2  22     1409.38     1507.72     80.05 o
   1   2  22       72.30       61.64     14.76 o
   2   2  22     2154.74     2106.33     66.00 o
   3   2  22        9.95       10.45     12.82 o
   4   2  22     1730.26     1716.47     72.50 o
   5   2  22        5.26       27.71     18.85 o
   6   2  22      598.35      613.23     48.58 o
   7   2  22       23.93       34.59     22.57 o
   1   3  22        7.09       16.35     13.76 o
   2   3  22       48.32       75.83     14.76 o
   3   3  22        1.33        3.97     11.39 o
   4   3  22        4.37        3.49     14.14 o
   5   3  22        5.11       21.84     18.99 o
   6   3  22        2.26       -0.26     21.93 o
   0   4  22     1749.44     1769.66    113.29 o
   1   4  22       33.86       58.65     19.61 o
   2   4  22     1448.51     1405.57     75.62 o
   3   4  22       63.52       61.07     23.11 o
   4   4  22      597.39      537.94     43.75 o
   5   4  22       11.64       -1.10     19.73 o
   6   4  22      602.23      543.27     56.93 o
   1   5  22        7.61       35.42     21.69 o
   2   5  22       14.98       50.48     20.40 o
   3   5  22        4.17        0.88     20.21 o
   4   5  22        0.81        5.68     22.15 o
   5   5  22        0.26        4.54     29.70 o
   0   6  22      819.65      919.92     94.46 o
   1   6  22       22.87       51.55     25.44 o
   2   6  22      546.15      517.91     53.69 o
   3   6  22        4.26      -26.09     26.09 o
   4   6  22      545.78      486.42     53.34 o
   1   7  22        5.19       15.75     25.21 o
   2   7  22        0.39      -28.86     28.86 o
   1   1  23        0.03       10.36     15.01 o
   2   1  23        0.11        7.70     11.76 o
   3   1  23        2.26       12.72     13.15 o
   4   1  23        1.19       13.83     14.37 o
   5   1  23        1.71        1.85     15.96 o
   6   1  23        0.71        4.37     18.90 o
   0   2  23        1.67        2.05     16.90 o
   1   2  23       12.84       29.72     13.77 o
   2   2  23       20.12       41.65     19.13 o
   3   2  23       30.56       27.41     13.41 o
   4   2  23        0.05       -4.33     14.68 o
   5   2  23        0.32       22.53     23.42 o
   6   2  23        0.79       34.09     21.11 o
   1   3  23        4.62       19.67     15.23 o
   2   3  23        0.07       14.80     15.90 o
   3   3  23        0.27       -9.39     15.29 o
   4   3  23        1.69       -5.54     18.08 o
   5   3  23        2.71       21.21     23.89 o
   6   3  23        0.08        0.82     20.13 o
   0   4  23       11.46       -5.67     32.47 o
   1   4  23      101.69       90.09     23.01 o
   2   4  23        0.39       -0.80     17.61 o
   3   4  23       22.01       27.17     22.56 o
   4   4  23       12.37        0.42     20.27 o
   5   4  23       81.53      120.76     35.31 o
   1   5  23        7.53       11.72     17.60 o
   2   5  23        2.89       21.79     27.88 o
   3   5  23        4.19        9.68     20.39 o
   4   5  23        7.98      -13.71     29.15 o
   0   6  23       27.51       20.66     31.28 o
   1   6  23       68.55       63.55     27.41 o
   2   6  23       14.92        6.82     22.33 o
   3   6  23      142.99      124.63     33.78 o
   0   0  24     1017.68     1049.18    108.16 o
   1   0  24       62.26       43.19     22.58 o
   2   0  24     1518.09     1423.64    129.87 o
   3   0  24       11.76       -8.86     17.06 o
   4   0  24     1014.76      975.47     77.63 o
   5   0  24       13.06       17.88     25.69 o
   6   0  24      571.21      504.93     67.85 o
   1   1  24       11.08       29.51     15.51 o
   2   1  24       23.57       44.90     17.28 o
   3   1  24        0.71       16.03     13.33 o
   4   1  24        0.45        6.63     18.16 o
   5   1  24       12.55       11.90     18.77 o
   6   1  24        1.24       -0.93     19.38 o
   0   2  24     1821.46     1831.45    100.71 o
   1   2  24       25.52       51.44     15.01 o
   2   2  24     1144.64     1140.67     57.58 o
   3   2  24       21.36       27.88     15.73 o
   4   2  24      785.05      776.00     45.73 o
   5   2  24       14.85       14.75     17.80 o
   6   2  24      396.81      383.26     54.59 o
   1   3  24        1.08       46.86     29.19 o
   2   3  24        7.60       -5.80     18.30 o
   3   3  24        8.10      -23.98     23.98 o
   4   3  24        0.30        9.41     20.43 o
   5   3  24       21.68       54.99     32.20 o
   0   4  24      801.68      743.39     75.81 o
   1   4  24        6.76       16.77     17.76 o
   2   4  24      774.25      828.47     56.80 o
   3   4  24       50.79       65.46     27.02 o
   4   4  24      515.05      522.44     58.07 o
   1   5  24        0.64        6.44     18.76 o
   2   5  24        0.59       18.72     22.19 o
   3   5  24        7.61        3.49     20.11 o
   0   6  24      389.26      374.11     61.80 o
   1   6  24       20.49       40.36     30.13 o
   1   1  25        0.85       37.72     18.46 o
   2   1  25        0.05       18.03     16.10 o
   3   1  25        0.07      -15.79     15.79 o
   4   1  25        0.45       -8.61     17.49 o
   5   1  25        1.69       37.66     21.08 o
   0   2  25        3.07       31.47     21.02 o
   1   2  25       13.20        5.53     15.28 o
   2   2  25        1.62       49.43     18.47 o
   3   2  25        2.39        7.07     17.62 o
   4   2  25        7.84       45.26     21.25 o
   5   2  25       41.48       90.03     35.58 o
   1   3  25        2.88       -7.62     19.03 o
   2   3  25        0.58        3.76     17.76 o
   3   3  25       13.20       24.31     23.62 o
   4   3  25       20.07       13.72     26.09 o
   0   4  25       21.17       10.99     27.81 o
   1   4  25       29.17       -1.59     17.16 o
   2   4  25       34.89       10.70     22.48 o
   3   4  25       68.96       57.57     26.14 o
   4   4  25       14.52       -7.07     26.66 o
   1   5  25       13.44       21.98     21.66 o
   2   5  25        1.90        1.01     23.64 o
   0   0  26      601.83      507.93     84.86 o
   1   0  26      110.10      117.69     58.90 o
   2   0  26      868.67      744.63     81.69 o
   3   0  26      163.76      229.76     64.85 o
   4   0  26      490.68      458.43     64.38 o
   1   1  26        1.30       19.24     17.49 o
   2   1  26        4.63        8.61     17.50 o
   3   1  26        5.46       21.89     17.88 o
   4   1  26       25.02        6.93     18.73 o
   0   2  26      868.36      896.48     82.78 o
   1   2  26      172.34      232.83     36.38 o
   2   2  26      447.74      420.76     48.61 o
   3   2  26      100.58       99.40     28.19 o
   4   2  26      318.76      330.06     51.27 o
   1   3  26        1.06        9.82     18.28 o
   2   3  26       18.27       65.81     29.65 o
   3   3  26        7.25      -31.48     31.48 o
   0   4  26      280.85      294.07     55.27 o
   1   4  26       82.75      155.65     33.38 o
   2   4  26      447.68      399.29     52.25 o
   1   1  27        1.31        7.98     18.22 o
   2   1  27        0.56        3.13     19.66 o
   3   1  27        0.96       66.69     28.73 o
   0   2  27        8.87      -33.21     34.86 o
   1   2  27        1.65      -11.95     24.22 o
   2   2  27        7.44      -13.59     26.69 o
   3   2  27        5.36      -33.71     33.71 o
   1   3  27        5.47       10.00     22.00 o
   2   3  27        0.27       90.29     48.78 o
   0   0  28      540.18      544.64    110.10 o
   1   0  28      245.96      261.70     54.80 o
   2   0  28      233.55      129.29     45.18 o
   1   1  28       33.15       36.63     23.24 o
   2   1  28       17.86       -0.60     26.63 o
   0   2  28      133.71      163.04     86.07 o
   1   2  28      138.06      203.07     39.64 o
 
